# Supplementary material for: Ranking Adverse Drug Reactions With Crowdsourcing
Source: J Med Internet Res. 2015 Mar 23;17(3):e80. doi: 10.2196/jmir.3962 (PMC4387295; doi:10.2196/jmir.3962)
Supplement: Supplementary file 2 [file jmir_v17i3e80_app2.xlsx]

## Sheet: Compared pairs
ADR 1	ADR 2	Fraction of workers selecting ADR1 as more severe than ADR2
Abasia	Anaemia Macrocytic	1
Abasia	Ear Pruritus	1
Abasia	Epididymitis	1
Abasia	Genital Pain	0.67
Abasia	Haematospermia	1
Abasia	Hallucination, Auditory	1
Abasia	Hemiparesis	1
Abasia	Irritable Bowel Syndrome	1
Abasia	Joint Hyperextension	1
Abasia	Neoplasm Skin	0.67
Abasia	Obsessive-Compulsive Disorder	1
Abasia	Oral Neoplasm Benign	1
Abasia	Pathological Gambling	1
Abasia	Periorbital Oedema	1
Abasia	Phonological Disorder	1
Abasia	Pilonidal Cyst	1
Abasia	Refractory Anaemia	1
Abasia	Retinal Deposits	1
Abasia	Scotoma	1
Abasia	Sinus Headache	1
Abasia	Stomatitis	1
Abasia	Vestibular Ataxia	0.5
Abasia	Withdrawal Bleed	1
Abdominal Abscess	Apathy	1
Abdominal Abscess	Blood Glucose Abnormal	1
Abdominal Abscess	Cachexia	0.67
Abdominal Abscess	Chest Wall Pain	1
Abdominal Abscess	Choluria	0.67
Abdominal Abscess	Cleft Lip	1
Abdominal Abscess	Confusional State	1
Abdominal Abscess	Coronary Artery Occlusion	1
Abdominal Abscess	Culture Negative	1
Abdominal Abscess	Dizziness Postural	1
Abdominal Abscess	Epicondylitis	1
Abdominal Abscess	Eructation	1
Abdominal Abscess	Fall	1
Abdominal Abscess	Fluid Imbalance	1
Abdominal Abscess	Genital Burning Sensation	1
Abdominal Abscess	Hair Disorder	1
Abdominal Abscess	Hyperuricosuria	1
Abdominal Abscess	Imperforate Hymen	1
Abdominal Abscess	Intracardiac Thrombus	1
Abdominal Abscess	Mammogram Abnormal	1
Abdominal Abscess	Milia	1
Abdominal Abscess	Nuchal Rigidity	1
Abdominal Abscess	Parapsoriasis	1
Abdominal Abscess	Vascular Occlusion	0.5
Abdominal Abscess	Warm Type Haemolytic Anaemia	1
Abdominal Adhesions	Autism	1
Abdominal Adhesions	Cauda Equina Syndrome	0.67
Abdominal Adhesions	Dry Throat	1
Abdominal Adhesions	Furuncle	1
Abdominal Adhesions	Growth Hormone Deficiency	0.67
Abdominal Adhesions	Inappropriate Antidiuretic Hormone Secretion	1
Abdominal Adhesions	Meniere's Disease	1
Abdominal Adhesions	Microsomia	0.67
Abdominal Adhesions	Neurodermatitis	0.67
Abdominal Adhesions	Pericarditis	1
Abdominal Adhesions	Pregnancy Test False Positive	1
Abdominal Adhesions	Rectal Cramps	1
Abdominal Adhesions	Red Blood Cell Sedimentation Rate Increased	1
Abdominal Adhesions	Regurgitation	1
Abdominal Adhesions	Skin Irritation	1
Abdominal Adhesions	Sleep Talking	1
Abdominal Adhesions	Tooth Hypoplasia	1
Abdominal Discomfort	Acute Graft Versus Host Disease	1
Abdominal Discomfort	Breath Odour	1
Abdominal Discomfort	Energy Increased	1
Abdominal Discomfort	Gastrooesophageal Reflux Disease	1
Abdominal Discomfort	Migraine With Aura	1
Abdominal Discomfort	Muscle Twitching	1
Abdominal Discomfort	Rhinorrhoea	1
Abdominal Distension	Binge Eating	1
Abdominal Distension	Calculus Urinary	1
Abdominal Distension	Conjunctivitis Infective	1
Abdominal Distension	Dentofacial Anomaly	1
Abdominal Distension	Infective Myositis	1
Abdominal Distension	Muscle Contractions Involuntary	0.67
Abdominal Distension	Nail Dystrophy	1
Abdominal Distension	Oral Fungal Infection	0.67
Abdominal Distension	Posture Abnormal	1
Abdominal Distension	Sleep Talking	1
Abdominal Distension	Tenderness	1
Abdominal Distension	Tension	1
Abdominal Distension	Urticaria Physical	0.5
Abdominal Hernia	Altered State Of Consciousness	1
Abdominal Hernia	Defaecation Urgency	1
Abdominal Hernia	Early Satiety	1
Abdominal Hernia	Fluid Imbalance	1
Abdominal Hernia	Gamma-Glutamyltransferase Increased	1
Abdominal Hernia	Hemiplegia Transient	0.67
Abdominal Hernia	Herpes Virus Infection	1
Abdominal Hernia	Hypersplenism	0.67
Abdominal Hernia	Hypotonia	1
Abdominal Hernia	Lymphocytosis	1
Abdominal Hernia	Meningitis Chemical	0.67
Abdominal Hernia	Muscle Enzyme Increased	1
Abdominal Hernia	Nystagmus	1
Abdominal Hernia	Obsessive Thoughts	1
Abdominal Hernia	Ocular Hypertension	1
Abdominal Hernia	Onychomycosis	1
Abdominal Hernia	Piloerection	1
Abdominal Hernia	Post Procedural Diarrhoea	1
Abdominal Hernia	Posture Abnormal	1
Abdominal Hernia	Tongue Blistering	1
Abdominal Hernia	Vaginitis Atrophic	1
Abdominal Infection	Abdominal Discomfort	1
Abdominal Infection	Benign Breast Neoplasm	1
Abdominal Infection	Bradycardia	1
Abdominal Infection	Cardiac Murmur	1
Abdominal Infection	Elevated Mood	1
Abdominal Infection	Epigastric Discomfort	1
Abdominal Infection	Erythema Annulare	0.5
Abdominal Infection	Eye Redness	1
Abdominal Infection	Genital Pruritus Female	1
Abdominal Infection	Gingival Recession	1
Abdominal Infection	Hair Growth Abnormal	1
Abdominal Infection	Hypoaesthesia	0.67
Abdominal Infection	Lip Dry	1
Abdominal Infection	Mydriasis	1
Abdominal Infection	Ochronosis	0.5
Abdominal Infection	Opisthotonus	0.67
Abdominal Infection	Pregnancy Test False Positive	1
Abdominal Infection	Proteinuria	0.5
Abdominal Infection	Red Blood Cell Count Decreased	1
Abdominal Mass	Amaurosis Fugax	0.67
Abdominal Mass	Breast Discomfort	1
Abdominal Mass	Conjunctivitis Bacterial	1
Abdominal Mass	Difficulty In Walking	1
Abdominal Mass	Eructation	1
Abdominal Mass	Eye Irritation	1
Abdominal Mass	Faeces Discoloured	1
Abdominal Mass	Fluid Intake Reduced	1
Abdominal Mass	Hypotrichosis	1
Abdominal Mass	Keloid Scar	1
Abdominal Mass	Metastatic Renal Cell Carcinoma	1
Abdominal Mass	Myoclonus	0.67
Abdominal Mass	Nail Dystrophy	1
Abdominal Mass	Nail-Patella Syndrome	0.5
Abdominal Mass	Oscillopsia	1
Abdominal Mass	Prolactinoma	0.67
Abdominal Mass	Reproductive Tract Disorder	1
Abdominal Mass	Salivary Duct Obstruction	1
Abdominal Mass	Tongue Geographic	1
Abdominal Mass	Venous Pressure Jugular Increased	1
Abdominal Neoplasm	Abscess Neck	1
Abdominal Neoplasm	Anaphylactoid Reaction	1
Abdominal Neoplasm	Bacterial Prostatitis	0.5
Abdominal Neoplasm	Benign Neoplasm	1
Abdominal Neoplasm	Binge Eating	1
Abdominal Neoplasm	Blindness Transient	1
Abdominal Neoplasm	Bradycardia Foetal	0.67
Abdominal Neoplasm	Chorioretinitis	1
Abdominal Neoplasm	Contact Lens Intolerance	1
Abdominal Neoplasm	Dermatitis Contact	1
Abdominal Neoplasm	Hunger	1
Abdominal Neoplasm	Lymphocytosis	1
Abdominal Neoplasm	Mesenteric Artery Thrombosis	1
Abdominal Neoplasm	Mouth Haemorrhage	1
Abdominal Neoplasm	Musculoskeletal Deformity	1
Abdominal Neoplasm	Nail Dystrophy	1
Abdominal Neoplasm	Ophthalmoplegia	1
Abdominal Neoplasm	Optic Neuritis	0.67
Abdominal Neoplasm	Panniculitis	1
Abdominal Neoplasm	Pemphigus	1
Abdominal Neoplasm	Suprapubic Pain	0.67
Abdominal Neoplasm	Thrombocytopenia	1
Abdominal Pain	Actinic Keratosis	0.67
Abdominal Pain	Auricular Swelling	1
Abdominal Pain	Breast Discomfort	1
Abdominal Pain	Eczema Asteatotic	1
Abdominal Pain	Flatulence	1
Abdominal Pain	Furuncle	1
Abdominal Pain	Semen Abnormal	1
Abdominal Rigidity	Discomfort	1
Abdominal Rigidity	Electrocardiogram Pr Prolongation	1
Abdominal Rigidity	Hangover	1
Abdominal Rigidity	Increased Tendency To Bruise	1
Abdominal Rigidity	Micturition Urgency	0.67
Abdominal Rigidity	Muscle Spasticity	0.67
Abdominal Rigidity	Nephrogenic Systemic Fibrosis	1
Abdominal Rigidity	Precocious Puberty	1
Abdominal Rigidity	Rash Follicular	1
Abdominal Rigidity	Retinal Tear	1
Abdominal Rigidity	Tongue Dry	1
Abdominal Rigidity	Vomiting	1
Abdominal Tenderness	Breath Holding	1
Abdominal Tenderness	Disseminated Intravascular Coagulation	1
Abdominal Tenderness	Eyelid Ptosis	0.5
Abdominal Tenderness	Gastrointestinal Oedema	0.5
Abdominal Tenderness	Localised Skin Reaction	0.67
Abdominal Tenderness	Oral Pain	1
Abdominal Tenderness	Parathyroid Disorder	1
Abnormal Faeces	Ear Discomfort	1
Abnormal Faeces	Ear Pain	1
Abnormal Faeces	Elevated Mood	1
Abnormal Labour	Argininosuccinate Synthetase Deficiency	1
Abnormal Labour	Decreased Appetite	1
Abnormal Labour	Delirium Tremens	1
Abnormal Labour	Flatulence	1
Abnormal Labour	Intervertebral Disc Degeneration	0.67
Abnormal Labour	Pelvic Pain	0.67
Abnormal Labour	Phobia	1
Abnormal Labour	Simple Partial Seizures	0.5
Abnormal Labour	Tracheobronchitis	1
Abnormal Labour	Urinary Hesitation	0.67
Abnormal Sensation In Eye	Photosensitivity Reaction	1
Abnormal Sensation In Eye	Pregnancy Test Negative	1
Abnormal Sensation In Eye	Pregnancy Test Positive	1
Abnormal Sensation In Eye	Rash Scaly	1
Abnormal Sensation In Eye	Tongue Spasm	1
Abnormal Weight Gain	Anxiety Disorder	1
Abnormal Weight Gain	Aspiration	0.67
Abnormal Weight Gain	Ephelides	0.67
Abnormal Weight Gain	Gastrointestinal Perforation	1
Abnormal Weight Gain	Tongue Dry	1
Abortion Spontaneous	Agitation	1
Abortion Spontaneous	Apgar Score Low	1
Abortion Spontaneous	Asthma	0.5
Abortion Spontaneous	Breast Discharge	1
Abortion Spontaneous	Breast Enlargement	1
Abortion Spontaneous	Conjunctivitis Bacterial	1
Abortion Spontaneous	Dizziness	1
Abortion Spontaneous	Emotional Poverty	1
Abortion Spontaneous	Flat Affect	1
Abortion Spontaneous	Fluid Imbalance	1
Abortion Spontaneous	Glucose-6-Phosphate Dehydrogenase Deficiency	1
Abortion Spontaneous	Hunger	1
Abortion Spontaneous	Immune Reconstitution Syndrome	1
Abortion Spontaneous	Injection Site Urticaria	1
Abortion Spontaneous	Jaundice Hepatocellular	1
Abortion Spontaneous	Joint Hyperextension	1
Abortion Spontaneous	Lactose Intolerance	1
Abortion Spontaneous	Malignant Urinary Tract Neoplasm	1
Abortion Spontaneous	Nail Dystrophy	1
Abortion Spontaneous	Nail Hypertrophy	1
Abortion Spontaneous	Onychoclasis	1
Abortion Spontaneous	Parapsoriasis	1
Abortion Spontaneous	Skin Wrinkling	1
Abortion Spontaneous	Subileus	1
Abortion Spontaneous	Tooth Disorder	1
Abortion Spontaneous	Vaginal Odour	1
Abortion Spontaneous	Vitamin D Deficiency	1
Abscess	Amniotic Cavity Infection	1
Abscess	Amylase Increased	1
Abscess	Chest Discomfort	1
Abscess	Cough	1
Abscess	Cushing's Syndrome	0.5
Abscess	Discomfort	1
Abscess	Hostility	1
Abscess	Polyp	1
Abscess	Rash Vesicular	0.5
Abscess	Sleep Talking	1
Abscess	Tongue Oedema	1
Abscess	Wound Secretion	1
Abscess Neck	Dry Mouth	1
Abscess Neck	Essential Hypertension	1
Abscess Neck	Excitability	1
Abscess Neck	Gallbladder Polyp	0.5
Abscess Neck	Gastrointestinal Tract Irritation	1
Abscess Neck	Hunger	1
Abscess Neck	Hyperaesthesia	1
Abscess Neck	Hyperprolactinaemia	1
Abscess Neck	Hypersomnia	1
Abscess Neck	Hypoaesthesia Oral	1
Abscess Neck	Intestinal Obstruction	1
Abscess Neck	Penile Infection	1
Abscess Neck	Post Transplant Lymphoproliferative Disorder	1
Abscess Neck	Skin Bacterial Infection	1
Abscess Neck	Sleep Disorder	1
Abscess Neck	Tongue Dry	1
Abscess Neck	Tracheo-Oesophageal Fistula	1
Abscess Neck	Trisomy 21	1
Abscess Sterile	Bunion	0.5
Abscess Sterile	Growth Accelerated	1
Abscess Sterile	Iron Deficiency	1
Abscess Sterile	Stress	1
Acanthosis	Acute Abdomen	0.67
Acanthosis	Amniorrhexis	0.67
Acanthosis	Euphoric Mood	1
Acanthosis	Gastrointestinal Candidiasis	0.67
Acanthosis	Hair Growth Abnormal	1
Acanthosis	Mouth Haemorrhage	1
Acanthosis	Sensation Of Pressure	1
Acanthosis	Skin Discolouration	1
Acanthosis Nigricans	Borderline Personality Disorder	1
Acanthosis Nigricans	Excitability	1
Acanthosis Nigricans	Facial Neuralgia	1
Acanthosis Nigricans	Genital Candidiasis	1
Acanthosis Nigricans	Photosensitivity Allergic Reaction	1
Acanthosis Nigricans	Pyoderma	1
Acanthosis Nigricans	Reproductive Tract Disorder	1
Acanthosis Nigricans	Retinal Oedema	1
Acanthosis Nigricans	Scrotal Oedema	1
Acanthosis Nigricans	Somnambulism	1
Acanthosis Nigricans	Swollen Tongue	1
Acanthosis Nigricans	Thrombocytopenia	1
Accommodation Disorder	Fat Intolerance	1
Accommodation Disorder	Haemoglobin Increased	1
Accommodation Disorder	Hunger	1
Accommodation Disorder	Laryngeal Disorder	0.5
Accommodation Disorder	Lipoma	1
Accommodation Disorder	Low Set Ears	1
Accommodation Disorder	Pain In Jaw	1
Accommodation Disorder	Pregnancy Test False Positive	1
Acholia	Cataract	1
Acholia	Clumsiness	1
Acholia	Corneal Erosion	1
Acholia	Dermatophytosis	1
Acholia	Enanthema	1
Acholia	Genital Disorder Male	1
Acholia	Hyporeflexia	1
Acholia	Menstruation Delayed	1
Acholia	Mouth Ulceration	0.67
Acholia	Myelitis Transverse	1
Acholia	Oral Infection	1
Acholia	Periodontitis	1
Acholia	Platelet Count Decreased	0.67
Acholia	Pregnancy Test False Positive	1
Acholia	Pregnancy Test Negative	1
Acholia	Pseudocyst	1
Acholia	Rash Generalised	1
Acholia	Rash Scarlatiniform	1
Acholia	Tremor	1
Acidosis	Dental Plaque	1
Acidosis	Fat Tissue Increased	1
Acidosis	Gastrointestinal Tract Irritation	1
Acidosis	Hyperplasia	1
Acidosis	Lactic Acidosis	0.67
Acidosis	Micturition Urgency	1
Acidosis	Narcolepsy	1
Acidosis	Nasal Congestion	1
Acidosis	Swollen Tongue	1
Acidosis	Urine Odour Abnormal	1
Acidosis	Uterine Spasm	1
Acidosis	Venous Pressure Jugular Increased	1
Acne	Breath Odour	1
Acne	Hypochromic Anaemia	0.67
Acne Fulminans	Blastomycosis	0.5
Acne Fulminans	Blister	1
Acne Fulminans	Blood Lactate Dehydrogenase Increased	1
Acne Fulminans	Emotional Distress	1
Acne Fulminans	Nail Dystrophy	1
Acne Fulminans	Spermatozoa Abnormal	0.67
Acquired Haemophilia	Abscess	1
Acquired Haemophilia	Agitation	1
Acquired Haemophilia	Anger	1
Acquired Haemophilia	Aortic Valve Stenosis	1
Acquired Haemophilia	Bone Disorder	0.67
Acquired Haemophilia	Breast Cancer	1
Acquired Haemophilia	Ciliary Muscle Spasm	1
Acquired Haemophilia	Congenital Foot Malformation	1
Acquired Haemophilia	Connective Tissue Inflammation	1
Acquired Haemophilia	Cushing's Syndrome	1
Acquired Haemophilia	Duodenitis	1
Acquired Haemophilia	Eye Discharge	1
Acquired Haemophilia	Hallucination, Tactile	1
Acquired Haemophilia	Hemiplegia	1
Acquired Haemophilia	Hepatitis A	0.5
Acquired Haemophilia	Hyperventilation	0.5
Acquired Haemophilia	Kyphosis	1
Acquired Haemophilia	Leukoderma	1
Acquired Haemophilia	Polyserositis	1
Acquired Haemophilia	Prostration	1
Acquired Haemophilia	Prothrombin Level Decreased	1
Acquired Haemophilia	Renal Function Test Abnormal	1
Acquired Haemophilia	Sexual Dysfunction	1
Acquired Haemophilia	Systemic Mycosis	1
Acquired Haemophilia	Testicular Atrophy	1
Acquired Haemophilia	Tooth Disorder	1
Acquired Haemophilia	Vulval Abscess	1
Acquired Immunodeficiency Syndrome	Angioedema	1
Acquired Immunodeficiency Syndrome	Aortic Bruit	1
Acquired Immunodeficiency Syndrome	Atrophic Glossitis	1
Acquired Immunodeficiency Syndrome	Bladder Irritation	1
Acquired Immunodeficiency Syndrome	Bullous Impetigo	1
Acquired Immunodeficiency Syndrome	Capillary Permeability	1
Acquired Immunodeficiency Syndrome	Cholecystitis	1
Acquired Immunodeficiency Syndrome	Dermatitis Acneiform	1
Acquired Immunodeficiency Syndrome	Diverticulitis	1
Acquired Immunodeficiency Syndrome	Electrocardiogram Qt Shortened	1
Acquired Immunodeficiency Syndrome	Epididymitis	1
Acquired Immunodeficiency Syndrome	Eustachian Tube Disorder	1
Acquired Immunodeficiency Syndrome	Fall	1
Acquired Immunodeficiency Syndrome	Fluid Overload	1
Acquired Immunodeficiency Syndrome	Fructose Intolerance	1
Acquired Immunodeficiency Syndrome	Genital Pruritus Female	1
Acquired Immunodeficiency Syndrome	Haemolysis	1
Acquired Immunodeficiency Syndrome	Head Titubation	1
Acquired Immunodeficiency Syndrome	Hormone Level Abnormal	1
Acquired Immunodeficiency Syndrome	Hyperuricaemia	1
Acquired Immunodeficiency Syndrome	Impaired Gastric Emptying	1
Acquired Immunodeficiency Syndrome	Impetigo	1
Acquired Immunodeficiency Syndrome	Inflammation Localised	1
Acquired Immunodeficiency Syndrome	Jaundice Cholestatic	1
Acquired Immunodeficiency Syndrome	Leukopenia	1
Acquired Immunodeficiency Syndrome	Microangiopathic Haemolytic Anaemia	1
Acquired Immunodeficiency Syndrome	Microcytic Anaemia	1
Acquired Immunodeficiency Syndrome	Mucosal Ulceration	1
Acquired Immunodeficiency Syndrome	Myxoedema	1
Acquired Immunodeficiency Syndrome	Orthostatic Intolerance	1
Acquired Immunodeficiency Syndrome	Ovarian Hyperstimulation Syndrome	1
Acquired Immunodeficiency Syndrome	Pain Of Skin	1
Acquired Immunodeficiency Syndrome	Peripheral Ischaemia	1
Acquired Immunodeficiency Syndrome	Pneumatosis	0.67
Acquired Immunodeficiency Syndrome	Poliomyelitis	1
Acquired Immunodeficiency Syndrome	Prolactinoma	1
Acquired Immunodeficiency Syndrome	Protein-Losing Gastroenteropathy	1
Acquired Immunodeficiency Syndrome	Pseudofolliculitis Barbae	1
Acquired Immunodeficiency Syndrome	Reflux Oesophagitis	1
Acquired Immunodeficiency Syndrome	Repetitive Speech	1
Acquired Immunodeficiency Syndrome	Salivary Duct Obstruction	0.67
Acquired Immunodeficiency Syndrome	Seroma	0.5
Acquired Immunodeficiency Syndrome	Sleep Terror	1
Acquired Immunodeficiency Syndrome	Somnambulism	1
Acquired Immunodeficiency Syndrome	Throat Tightness	1
Acquired Immunodeficiency Syndrome	Vaginitis Atrophic	1
Acquired Immunodeficiency Syndrome	Vein Disorder	1
Acquired Immunodeficiency Syndrome	Virilism	1
Acquired Night Blindness	Abortion Spontaneous	1
Acquired Night Blindness	Adenoma Benign	1
Acquired Night Blindness	Breast Swelling	1
Acquired Night Blindness	Calculus Ureteric	1
Acquired Night Blindness	Claustrophobia	0.67
Acquired Night Blindness	Ephelides	1
Acquired Night Blindness	Flushing	1
Acrochordon	Cerumen Impaction	0.67
Acrochordon	Chondrodystrophy	0.5
Acrochordon	Eyelid Pain	1
Acrochordon	Faeces Discoloured	1
Acrochordon	Light Anaesthesia	1
Acrochordon	Nail Infection	0.67
Acrochordon	Nausea	0.67
Acrochordon	Oral Fungal Infection	1
Acrochordon	Protrusion Tongue	1
Acrochordon	Sexual Dysfunction	1
Actinic Keratosis	Alkalosis Hypokalaemic	0.5
Actinic Keratosis	Depersonalisation	1
Actinic Keratosis	Diuretic Effect	1
Actinic Keratosis	Dry Mouth	1
Actinic Keratosis	Growth Of Eyelashes	1
Actinic Keratosis	Hyperhidrosis	1
Actinic Keratosis	Hypomania	1
Actinic Keratosis	Infection Parasitic	1
Actinic Keratosis	Jaundice Neonatal	1
Actinic Keratosis	Lichen Planus	1
Actinic Keratosis	Menopausal Disorder	1
Actinic Keratosis	Micturition Urgency	1
Actinic Keratosis	Nasal Congestion	1
Actinic Keratosis	Night Cramps	1
Actinic Keratosis	Papilloma	1
Actinic Keratosis	Reflex Sympathetic Dystrophy	1
Actinic Keratosis	Sinus Pain	1
Actinic Keratosis	Speech Disorder	1
Actinic Keratosis	Superinfection	1
Actinic Keratosis	Swelling Face	1
Actinic Keratosis	Synovitis	1
Actinic Keratosis	Tongue Spasm	1
Actinic Keratosis	Vaginitis	1
Actinic Keratosis	Wound Secretion	1
Activated Partial Thromboplastin Time Prolonged	Abnormal Faeces	1
Activated Partial Thromboplastin Time Prolonged	Anhidrosis	0.5
Activated Partial Thromboplastin Time Prolonged	Aspergillosis	1
Activated Partial Thromboplastin Time Prolonged	Breath Holding	1
Activated Partial Thromboplastin Time Prolonged	Dermatitis Diaper	1
Activated Partial Thromboplastin Time Prolonged	Eyelid Disorder	1
Activated Partial Thromboplastin Time Prolonged	Glomerulosclerosis	1
Activated Partial Thromboplastin Time Prolonged	Haematuria	1
Activated Partial Thromboplastin Time Prolonged	Haemoptysis	1
Activated Partial Thromboplastin Time Prolonged	Hunger	1
Activated Partial Thromboplastin Time Prolonged	Madarosis	1
Activated Partial Thromboplastin Time Prolonged	Nephrocalcinosis	1
Activated Partial Thromboplastin Time Prolonged	Neuropathy	1
Activated Partial Thromboplastin Time Prolonged	Ocular Hypertension	1
Activated Partial Thromboplastin Time Prolonged	Oropharyngeal Candidiasis	1
Activated Partial Thromboplastin Time Prolonged	Parasomnia	1
Activated Partial Thromboplastin Time Prolonged	Repetitive Speech	1
Activated Partial Thromboplastin Time Prolonged	Salivary Duct Obstruction	1
Activated Partial Thromboplastin Time Prolonged	Tooth Hypoplasia	1
Activated Partial Thromboplastin Time Prolonged	Tumour Pain	1
Acute Abdomen	Angiopathy	0.5
Acute Abdomen	Blister	1
Acute Abdomen	Breath Holding	1
Acute Abdomen	Eczema	1
Acute Abdomen	Increased Tendency To Bruise	1
Acute Abdomen	Memory Impairment	1
Acute Abdomen	Night Blindness	1
Acute Abdomen	Pathological Gambling	1
Acute Coronary Syndrome	Abnormal Faeces	1
Acute Coronary Syndrome	Antidiuretic Hormone Abnormality	1
Acute Coronary Syndrome	Blood Glucose Decreased	1
Acute Coronary Syndrome	Burkitt's Lymphoma	1
Acute Coronary Syndrome	Dependence	1
Acute Coronary Syndrome	Eye Discharge	1
Acute Coronary Syndrome	Gamma-Glutamyltransferase Increased	1
Acute Coronary Syndrome	Glossodynia	1
Acute Coronary Syndrome	Halitosis	1
Acute Coronary Syndrome	Hemiplegia	1
Acute Coronary Syndrome	Hypotension	1
Acute Coronary Syndrome	Idiopathic Pulmonary Fibrosis	1
Acute Coronary Syndrome	Ketonuria	1
Acute Coronary Syndrome	Large Intestine Perforation	1
Acute Coronary Syndrome	Lichen Planus	1
Acute Coronary Syndrome	Muscle Enzyme Increased	1
Acute Coronary Syndrome	Nasal Obstruction	1
Acute Coronary Syndrome	Polycystic Ovaries	1
Acute Coronary Syndrome	Prostatic Pain	1
Acute Coronary Syndrome	Renal Mass	1
Acute Coronary Syndrome	Scar	1
Acute Coronary Syndrome	Scrotal Haematoma	1
Acute Coronary Syndrome	Tachypnoea	1
Acute Coronary Syndrome	Tongue Discolouration	1
Acute Febrile Neutrophilic Dermatosis	Bowel Sounds Abnormal	1
Acute Febrile Neutrophilic Dermatosis	Developmental Delay	1
Acute Febrile Neutrophilic Dermatosis	Dyslexia	1
Acute Febrile Neutrophilic Dermatosis	Eye Discharge	1
Acute Febrile Neutrophilic Dermatosis	Haemoglobin Abnormal	1
Acute Febrile Neutrophilic Dermatosis	Hot Flush	1
Acute Febrile Neutrophilic Dermatosis	Lichenoid Keratosis	1
Acute Febrile Neutrophilic Dermatosis	Lividity	0.67
Acute Febrile Neutrophilic Dermatosis	Melanocytic Naevus	1
Acute Febrile Neutrophilic Dermatosis	Menstruation Irregular	1
Acute Febrile Neutrophilic Dermatosis	Monarthritis	1
Acute Febrile Neutrophilic Dermatosis	Pericardial Rub	0.67
Acute Febrile Neutrophilic Dermatosis	Reflex Sympathetic Dystrophy	1
Acute Febrile Neutrophilic Dermatosis	Renal Tubular Acidosis	0.5
Acute Febrile Neutrophilic Dermatosis	Supernumerary Nipple	1
Acute Febrile Neutrophilic Dermatosis	Wound Haemorrhage	1
Acute Generalised Exanthematous Pustulosis	Asthenia	1
Acute Generalised Exanthematous Pustulosis	Bladder Disorder	1
Acute Generalised Exanthematous Pustulosis	Borderline Personality Disorder	1
Acute Generalised Exanthematous Pustulosis	Cardiomegaly	1
Acute Generalised Exanthematous Pustulosis	Ear Disorder	1
Acute Generalised Exanthematous Pustulosis	Hallucination, Auditory	1
Acute Generalised Exanthematous Pustulosis	Hordeolum	1
Acute Generalised Exanthematous Pustulosis	Lenticular Opacities	1
Acute Generalised Exanthematous Pustulosis	Molluscum Contagiosum	1
Acute Generalised Exanthematous Pustulosis	Muscle Fibrosis	1
Acute Generalised Exanthematous Pustulosis	Myelitis Transverse	0.67
Acute Generalised Exanthematous Pustulosis	Obsessive-Compulsive Disorder	1
Acute Generalised Exanthematous Pustulosis	Oesophageal Pain	0.67
Acute Generalised Exanthematous Pustulosis	Opportunistic Infection	0.5
Acute Generalised Exanthematous Pustulosis	Osteoporotic Fracture	1
Acute Generalised Exanthematous Pustulosis	Peptic Ulcer Haemorrhage	1
Acute Generalised Exanthematous Pustulosis	Pigmentation Disorder	0.5
Acute Generalised Exanthematous Pustulosis	Purpura Non-Thrombocytopenic	1
Acute Generalised Exanthematous Pustulosis	Respiratory Depression	1
Acute Generalised Exanthematous Pustulosis	Status Asthmaticus	1
Acute Generalised Exanthematous Pustulosis	Tenderness	0.67
Acute Generalised Exanthematous Pustulosis	Vascular Resistance Pulmonary Increased	1
Acute Generalised Exanthematous Pustulosis	Vulval Disorder	1
Acute Graft Versus Host Disease	Bone Cancer Metastatic	1
Acute Graft Versus Host Disease	Calculus Bladder	1
Acute Graft Versus Host Disease	Clumsiness	1
Acute Graft Versus Host Disease	Excessive Granulation Tissue	1
Acute Graft Versus Host Disease	Haemolytic Anaemia	1
Acute Graft Versus Host Disease	Hyperventilation	1
Acute Graft Versus Host Disease	Keloid Scar	1
Acute Graft Versus Host Disease	Meningocele	0.67
Acute Graft Versus Host Disease	Nodule	1
Acute Graft Versus Host Disease	Oesophageal Spasm	1
Acute Graft Versus Host Disease	Parathyroid Disorder	0.67
Acute Graft Versus Host Disease	Peritoneal Adhesions	1
Acute Graft Versus Host Disease	Pleuritic Pain	1
Acute Graft Versus Host Disease	Scleritis	1
Acute Graft Versus Host Disease	Scotoma	0.67
Acute Graft Versus Host Disease	Scrotal Pain	1
Acute Graft Versus Host Disease	Swelling Face	1
Acute Graft Versus Host Disease	Thalassaemia	1
Acute Graft Versus Host Disease	Vaginal Pain	1
Acute Graft Versus Host Disease	Yawning	1
Acute Hepatic Failure	Abdominal Discomfort	1
Acute Hepatic Failure	Abortion Spontaneous	1
Acute Hepatic Failure	Adrenal Disorder	1
Acute Hepatic Failure	Alanine Aminotransferase Decreased	1
Acute Hepatic Failure	Amenorrhoea	1
Acute Hepatic Failure	Application Site Oedema	1
Acute Hepatic Failure	Arteriospasm Coronary	1
Acute Hepatic Failure	Arteritis	1
Acute Hepatic Failure	Atrial Tachycardia	1
Acute Hepatic Failure	Bleeding Time Prolonged	1
Acute Hepatic Failure	Blood Bicarbonate Decreased	1
Acute Hepatic Failure	Cervicitis	1
Acute Hepatic Failure	Claustrophobia	1
Acute Hepatic Failure	Cold Sweat	1
Acute Hepatic Failure	Congenital Musculoskeletal Anomaly	1
Acute Hepatic Failure	Dandruff	1
Acute Hepatic Failure	Decreased Appetite	1
Acute Hepatic Failure	Dermatitis	1
Acute Hepatic Failure	Diabetic Ketoacidosis	1
Acute Hepatic Failure	Dry Mouth	1
Acute Hepatic Failure	Dry Throat	1
Acute Hepatic Failure	Ejaculation Failure	1
Acute Hepatic Failure	Electrocardiogram T Wave Amplitude Decreased	1
Acute Hepatic Failure	Electroencephalogram Abnormal	1
Acute Hepatic Failure	Ephelides	1
Acute Hepatic Failure	Evans Syndrome	1
Acute Hepatic Failure	Eye Redness	1
Acute Hepatic Failure	Feeling Jittery	1
Acute Hepatic Failure	Flatulence	1
Acute Hepatic Failure	Fungal Infection	1
Acute Hepatic Failure	Furuncle	1
Acute Hepatic Failure	Gastric Perforation	1
Acute Hepatic Failure	Gastritis Erosive	1
Acute Hepatic Failure	Growth Of Eyelashes	1
Acute Hepatic Failure	Hair Colour Changes	1
Acute Hepatic Failure	Herpes Simplex	1
Acute Hepatic Failure	Hypernatraemia	1
Acute Hepatic Failure	Hypertonia	1
Acute Hepatic Failure	Hypertrophic Scar	1
Acute Hepatic Failure	Hypnagogic Hallucination	1
Acute Hepatic Failure	Hypospadias	1
Acute Hepatic Failure	Hypovolaemia	1
Acute Hepatic Failure	Immunodeficiency	1
Acute Hepatic Failure	Imperforate Hymen	1
Acute Hepatic Failure	Lip Dry	1
Acute Hepatic Failure	Lymphocyte Count Increased	1
Acute Hepatic Failure	Madarosis	1
Acute Hepatic Failure	Mania	1
Acute Hepatic Failure	Meningioma	1
Acute Hepatic Failure	Mixed Connective Tissue Disease	1
Acute Hepatic Failure	Multiple Endocrine Adenomatosis	1
Acute Hepatic Failure	Musculoskeletal Deformity	1
Acute Hepatic Failure	Nail Infection	1
Acute Hepatic Failure	Nasal Dryness	1
Acute Hepatic Failure	Neovascularisation	1
Acute Hepatic Failure	Night Sweats	1
Acute Hepatic Failure	Nightmare	1
Acute Hepatic Failure	Oesophagitis	1
Acute Hepatic Failure	Pain Of Skin	1
Acute Hepatic Failure	Pathological Gambling	1
Acute Hepatic Failure	Post Procedural Diarrhoea	1
Acute Hepatic Failure	Postnasal Drip	1
Acute Hepatic Failure	Prothrombin Level Decreased	1
Acute Hepatic Failure	Pulse Abnormal	1
Acute Hepatic Failure	Pyelonephritis Acute	0.67
Acute Hepatic Failure	Repetitive Speech	1
Acute Hepatic Failure	Sexually Transmitted Disease	1
Acute Hepatic Failure	Shock Haemorrhagic	1
Acute Hepatic Failure	Sleep Talking	1
Acute Hepatic Failure	Suspiciousness	1
Acute Hepatic Failure	Tearfulness	1
Acute Hepatic Failure	Thirst	1
Acute Hepatic Failure	Tooth Discolouration	1
Acute Hepatic Failure	Trismus	1
Acute Hepatic Failure	Urethral Obstruction	1
Acute Hepatic Failure	Uterine Cyst	1
Acute Leukaemia	Abdominal Adhesions	1
Acute Leukaemia	Abdominal Discomfort	1
Acute Leukaemia	Alkalosis	1
Acute Leukaemia	Alkalosis Hypochloraemic	1
Acute Leukaemia	Anal Cancer	1
Acute Leukaemia	Aplasia	1
Acute Leukaemia	Appetite Disorder	1
Acute Leukaemia	Autoimmune Thrombocytopenia	1
Acute Leukaemia	Benign Prostatic Hyperplasia	1
Acute Leukaemia	Breast Engorgement	1
Acute Leukaemia	Breath Odour	1
Acute Leukaemia	Carbuncle	1
Acute Leukaemia	Chapped Lips	1
Acute Leukaemia	Cold Sweat	1
Acute Leukaemia	Crest Syndrome	1
Acute Leukaemia	Dandruff	1
Acute Leukaemia	Dehydration	1
Acute Leukaemia	Developmental Glaucoma	1
Acute Leukaemia	Discomfort	1
Acute Leukaemia	Dry Mouth	1
Acute Leukaemia	Dry Throat	1
Acute Leukaemia	Ejaculation Failure	1
Acute Leukaemia	Electrolyte Depletion	1
Acute Leukaemia	Endocrine Neoplasm Malignant	1
Acute Leukaemia	Ephelides	1
Acute Leukaemia	Eye Redness	1
Acute Leukaemia	Faeces Discoloured	1
Acute Leukaemia	Febrile Neutropenia	1
Acute Leukaemia	Feeling Jittery	1
Acute Leukaemia	Flatulence	1
Acute Leukaemia	Furuncle	1
Acute Leukaemia	Gamma-Glutamyltransferase Decreased	1
Acute Leukaemia	Gestational Diabetes	1
Acute Leukaemia	Hair Colour Changes	1
Acute Leukaemia	Hunger	1
Acute Leukaemia	Hypertensive Crisis	1
Acute Leukaemia	Increased Tendency To Bruise	1
Acute Leukaemia	Lip Dry	1
Acute Leukaemia	Lip Ulceration	1
Acute Leukaemia	Lipogranuloma	1
Acute Leukaemia	Menopausal Symptoms	1
Acute Leukaemia	Moaning	1
Acute Leukaemia	Muscle Haemorrhage	0.67
Acute Leukaemia	Nail Infection	1
Acute Leukaemia	Narcolepsy	1
Acute Leukaemia	Nasal Dryness	1
Acute Leukaemia	Neoplasm Recurrence	1
Acute Leukaemia	Neutrophil Toxic Granulation Present	1
Acute Leukaemia	Night Sweats	1
Acute Leukaemia	Nightmare	1
Acute Leukaemia	Oesophageal Ulcer	1
Acute Leukaemia	Pain Of Skin	1
Acute Leukaemia	Paraesthesia Oral	1
Acute Leukaemia	Paroxysmal Nocturnal Haemoglobinuria	1
Acute Leukaemia	Post Procedural Diarrhoea	1
Acute Leukaemia	Postnasal Drip	1
Acute Leukaemia	Pupils Unequal	1
Acute Leukaemia	Rash Follicular	1
Acute Leukaemia	Rash Scaly	1
Acute Leukaemia	Rash Vesicular	1
Acute Leukaemia	Reflux Oesophagitis	1
Acute Leukaemia	Renal Failure Acute	1
Acute Leukaemia	Repetitive Speech	1
Acute Leukaemia	Sleep Talking	1
Acute Leukaemia	Suspiciousness	1
Acute Leukaemia	Tearfulness	1
Acute Leukaemia	Thirst	1
Acute Leukaemia	Thrombotic Thrombocytopenic Purpura	1
Acute Leukaemia	Tongue Dry	1
Acute Leukaemia	Tongue Geographic	1
Acute Leukaemia	Tooth Discolouration	1
Acute Leukaemia	Ulcer	1
Acute Leukaemia	Vomiting	1
Acute Lymphocytic Leukaemia	Accommodation Disorder	1
Acute Lymphocytic Leukaemia	Anal Cancer	1
Acute Lymphocytic Leukaemia	Ankylosing Spondylitis	1
Acute Lymphocytic Leukaemia	Arterial Insufficiency	1
Acute Lymphocytic Leukaemia	Automatism	1
Acute Lymphocytic Leukaemia	Basophilia	1
Acute Lymphocytic Leukaemia	Brain Neoplasm Benign	1
Acute Lymphocytic Leukaemia	Colonic Pseudo-Obstruction	1
Acute Lymphocytic Leukaemia	Cytogenetic Abnormality	1
Acute Lymphocytic Leukaemia	Dystonia	1
Acute Lymphocytic Leukaemia	Exophthalmos	1
Acute Lymphocytic Leukaemia	Gingivitis	1
Acute Lymphocytic Leukaemia	Grey Syndrome Neonatal	1
Acute Lymphocytic Leukaemia	Haemangioma	1
Acute Lymphocytic Leukaemia	Hypertriglyceridaemia	1
Acute Lymphocytic Leukaemia	Intra-Uterine Death	0.5
Acute Lymphocytic Leukaemia	Ischaemic Stroke	1
Acute Lymphocytic Leukaemia	Joint Swelling	1
Acute Lymphocytic Leukaemia	Laryngeal Disorder	1
Acute Lymphocytic Leukaemia	Low Set Ears	1
Acute Lymphocytic Leukaemia	Mesenteric Artery Thrombosis	0.67
Acute Lymphocytic Leukaemia	Neovascularisation	1
Acute Lymphocytic Leukaemia	Oesophageal Disorder	1
Acute Lymphocytic Leukaemia	Red Man Syndrome	1
Acute Lymphocytic Leukaemia	Regressive Behaviour	1
Acute Lymphocytic Leukaemia	Uterine Atony	1
Acute Lymphocytic Leukaemia	Vaginal Ulceration	1
Acute Myeloid Leukaemia	Abnormal Labour	1
Acute Myeloid Leukaemia	Acne Fulminans	1
Acute Myeloid Leukaemia	Aortic Bruit	1
Acute Myeloid Leukaemia	Atrophic Glossitis	1
Acute Myeloid Leukaemia	Basal Cell Carcinoma	1
Acute Myeloid Leukaemia	Benign Intracranial Hypertension	1
Acute Myeloid Leukaemia	Blood Glucose Abnormal	1
Acute Myeloid Leukaemia	Blunted Affect	1
Acute Myeloid Leukaemia	Bone Development Abnormal	1
Acute Myeloid Leukaemia	Bone Sarcoma	1
Acute Myeloid Leukaemia	Bunion	1
Acute Myeloid Leukaemia	Cerebrovascular Disorder	1
Acute Myeloid Leukaemia	Choriocarcinoma	1
Acute Myeloid Leukaemia	Chromatopsia	1
Acute Myeloid Leukaemia	Clostridium Difficile Colitis	1
Acute Myeloid Leukaemia	Colitis Ulcerative	1
Acute Myeloid Leukaemia	Corneal Deposits	1
Acute Myeloid Leukaemia	Creatinine Renal Clearance Decreased	1
Acute Myeloid Leukaemia	Cytogenetic Abnormality	1
Acute Myeloid Leukaemia	Disturbance In Sexual Arousal	1
Acute Myeloid Leukaemia	Ectropion	1
Acute Myeloid Leukaemia	Electrocardiogram Change	1
Acute Myeloid Leukaemia	Enanthema	1
Acute Myeloid Leukaemia	Eye Pain	1
Acute Myeloid Leukaemia	Fat Redistribution	1
Acute Myeloid Leukaemia	Fixed Eruption	1
Acute Myeloid Leukaemia	Gastric Ulcer Perforation	1
Acute Myeloid Leukaemia	Globulins Increased	1
Acute Myeloid Leukaemia	Gouty Tophus	1
Acute Myeloid Leukaemia	Hemiplegia	1
Acute Myeloid Leukaemia	Hepatitis C Antibody Positive	1
Acute Myeloid Leukaemia	Hunger	1
Acute Myeloid Leukaemia	Hypokalaemia	1
Acute Myeloid Leukaemia	Hypovolaemia	1
Acute Myeloid Leukaemia	Intestinal Functional Disorder	1
Acute Myeloid Leukaemia	Intestinal Stoma Complication	1
Acute Myeloid Leukaemia	Latex Allergy	1
Acute Myeloid Leukaemia	Leriche Syndrome	1
Acute Myeloid Leukaemia	Lymphangitis	1
Acute Myeloid Leukaemia	Lymphocele	1
Acute Myeloid Leukaemia	Microvascular Angina	1
Acute Myeloid Leukaemia	Oesophageal Carcinoma	1
Acute Myeloid Leukaemia	Orthopnoea	1
Acute Myeloid Leukaemia	Ovarian Neoplasm	1
Acute Myeloid Leukaemia	Pallor	1
Acute Myeloid Leukaemia	Palmar Erythema	1
Acute Myeloid Leukaemia	Paraesthesia Oral	1
Acute Myeloid Leukaemia	Parathyroid Tumour	1
Acute Myeloid Leukaemia	Poikilocytosis	1
Acute Myeloid Leukaemia	Pregnancy Induced Hypertension	1
Acute Myeloid Leukaemia	Pregnancy Test Negative	1
Acute Myeloid Leukaemia	Pseudoporphyria	1
Acute Myeloid Leukaemia	Refraction Disorder	1
Acute Myeloid Leukaemia	Retinal Degeneration	1
Acute Myeloid Leukaemia	Rhonchi	1
Acute Myeloid Leukaemia	Scrotal Ulcer	1
Acute Myeloid Leukaemia	Sensory Disturbance	1
Acute Myeloid Leukaemia	Skin Hypertrophy	1
Acute Myeloid Leukaemia	Sleep Terror	1
Acute Myeloid Leukaemia	Specific Gravity Urine Increased	1
Acute Myeloid Leukaemia	Strangury	1
Acute Myeloid Leukaemia	Urine Abnormality	1
Acute Myeloid Leukaemia	Urine Output	1
Acute Myeloid Leukaemia	Uterine Atony	1
Acute Myeloid Leukaemia	Visual Evoked Potentials Abnormal	1
Acute Myocardial Infarction	Anaemia Macrocytic	0.67
Acute Myocardial Infarction	Blood Sodium Increased	1
Acute Myocardial Infarction	Cardiomegaly	1
Acute Myocardial Infarction	Cytomegalovirus Infection	0.5
Acute Myocardial Infarction	Epididymitis	1
Acute Myocardial Infarction	Eye Oedema	1
Acute Myocardial Infarction	Flushing	1
Acute Myocardial Infarction	Genital Pain	1
Acute Myocardial Infarction	Gingival Disorder	1
Acute Myocardial Infarction	Grey Syndrome Neonatal	1
Acute Myocardial Infarction	Hyperchlorhydria	1
Acute Myocardial Infarction	Iris Adhesions	1
Acute Myocardial Infarction	Musculoskeletal Deformity	1
Acute Myocardial Infarction	Nocturnal Dyspnoea	1
Acute Myocardial Infarction	Obsessive-Compulsive Disorder	1
Acute Myocardial Infarction	Oropharyngeal Candidiasis	1
Acute Myocardial Infarction	Osteitis	1
Acute Myocardial Infarction	Peritonsillar Abscess	1
Acute Myocardial Infarction	Personality Disorder	0.67
Acute Myocardial Infarction	Pneumonia Bacterial	1
Acute Myocardial Infarction	Prothrombin Level Increased	1
Acute Myocardial Infarction	Purpura Non-Thrombocytopenic	1
Acute Myocardial Infarction	Secondary Adrenocortical Insufficiency	1
Acute Myocardial Infarction	Sensation Of Foreign Body	1
Acute Myocardial Infarction	Serum Sickness	1
Acute Myocardial Infarction	Skin Tightness	1
Acute Myocardial Infarction	Soft Tissue Necrosis	1
Acute Myocardial Infarction	Urine Abnormality	1
Acute Myocardial Infarction	Urine Flow Decreased	1
Acute Myocardial Infarction	Vitreous Opacities	1
Acute Phase Reaction	Cachexia	1
Acute Phase Reaction	Choroidal Detachment	1
Acute Phase Reaction	Circadian Rhythm Sleep Disorder	1
Acute Phase Reaction	Discomfort	1
Acute Phase Reaction	Early Morning Awakening	1
Acute Phase Reaction	Facial Pain	1
Acute Phase Reaction	Hypothermia	0.67
Acute Phase Reaction	Increased Appetite	1
Acute Phase Reaction	Night Sweats	1
Acute Phase Reaction	Repetitive Speech	1
Acute Phase Reaction	Scleroderma	1
Acute Phase Reaction	Shock Hypoglycaemic	1
Acute Phase Reaction	Syncope Vasovagal	1
Acute Phase Reaction	Urticaria	1
Acute Promyelocytic Leukaemia	Abasia	1
Acute Promyelocytic Leukaemia	Anisocytosis	1
Acute Promyelocytic Leukaemia	Anosmia	1
Acute Promyelocytic Leukaemia	Arthritis Bacterial	1
Acute Promyelocytic Leukaemia	Atelectasis	1
Acute Promyelocytic Leukaemia	Atrioventricular Dissociation	1
Acute Promyelocytic Leukaemia	Capillary Permeability	1
Acute Promyelocytic Leukaemia	Central Nervous System Neoplasm	1
Acute Promyelocytic Leukaemia	Cytomegalovirus Infection	1
Acute Promyelocytic Leukaemia	Dentofacial Anomaly	1
Acute Promyelocytic Leukaemia	Dysphagia	1
Acute Promyelocytic Leukaemia	Electrocardiogram St Segment	1
Acute Promyelocytic Leukaemia	Endocrine Neoplasm	1
Acute Promyelocytic Leukaemia	Endometrial Neoplasm	1
Acute Promyelocytic Leukaemia	Evans Syndrome	1
Acute Promyelocytic Leukaemia	Fallot's Tetralogy	1
Acute Promyelocytic Leukaemia	Flatulence	1
Acute Promyelocytic Leukaemia	Fungaemia	1
Acute Promyelocytic Leukaemia	Gestational Hypertension	1
Acute Promyelocytic Leukaemia	Hallucination	1
Acute Promyelocytic Leukaemia	Hepatitis B	1
Acute Promyelocytic Leukaemia	Hydrocephalus	1
Acute Promyelocytic Leukaemia	Initial Insomnia	1
Acute Promyelocytic Leukaemia	Intermittent Claudication	1
Acute Promyelocytic Leukaemia	Intervertebral Discitis	1
Acute Promyelocytic Leukaemia	Kidney Infection	1
Acute Promyelocytic Leukaemia	Leukoderma	1
Acute Promyelocytic Leukaemia	Leukoencephalopathy	0.5
Acute Promyelocytic Leukaemia	Lipoma	1
Acute Promyelocytic Leukaemia	Meningitis Aseptic	1
Acute Promyelocytic Leukaemia	Menorrhagia	1
Acute Promyelocytic Leukaemia	Milia	1
Acute Promyelocytic Leukaemia	Neutrophil Count Increased	1
Acute Promyelocytic Leukaemia	Oral Neoplasm Benign	1
Acute Promyelocytic Leukaemia	Orthostatic Hypotension	1
Acute Promyelocytic Leukaemia	Ovarian Epithelial Cancer Stage Iv	1
Acute Promyelocytic Leukaemia	Painful Erection	1
Acute Promyelocytic Leukaemia	Parametritis	1
Acute Promyelocytic Leukaemia	Perineal Pain	1
Acute Promyelocytic Leukaemia	Pseudolymphoma	1
Acute Promyelocytic Leukaemia	Psychosomatic Disease	1
Acute Promyelocytic Leukaemia	Psychotic Disorder	0.5
Acute Promyelocytic Leukaemia	Pyuria	1
Acute Promyelocytic Leukaemia	Quadriparesis	1
Acute Promyelocytic Leukaemia	Rash Scarlatiniform	1
Acute Promyelocytic Leukaemia	Rhinitis Atrophic	0.67
Acute Promyelocytic Leukaemia	Schizoaffective Disorder	1
Acute Promyelocytic Leukaemia	Scrotal Haematoma	1
Acute Promyelocytic Leukaemia	Small Cell Lung Cancer Stage Unspecified	1
Acute Promyelocytic Leukaemia	Soft Tissue Infection	1
Acute Promyelocytic Leukaemia	Thyroid Adenoma	1
Acute Promyelocytic Leukaemia	Torticollis	1
Acute Promyelocytic Leukaemia	Urethral Obstruction	1
Acute Promyelocytic Leukaemia	Uterine Inflammation	1
Acute Promyelocytic Leukaemia	Vaginal Erythema	1
Acute Promyelocytic Leukaemia	Weight Increased	1
Acute Psychosis	Adenovirus Infection	0.67
Acute Psychosis	Agitation	1
Acute Psychosis	Anaphylactic Shock	1
Acute Psychosis	Anxiety	1
Acute Psychosis	Autoimmune Disorder	0.5
Acute Psychosis	Benign Prostatic Hyperplasia	1
Acute Psychosis	Biliary Tract Disorder	1
Acute Psychosis	Chapped Lips	1
Acute Psychosis	Compulsions	1
Acute Psychosis	Euphoric Mood	1
Acute Psychosis	Lip Blister	1
Acute Psychosis	Liver Function Test Normal	1
Acute Psychosis	Malignant Melanoma	1
Acute Psychosis	Nail Dystrophy	1
Acute Psychosis	Nocturnal Dyspnoea	1
Acute Psychosis	Periventricular Leukomalacia	1
Acute Psychosis	Pressure Of Speech	1
Acute Psychosis	Rectal Polyp	1
Acute Psychosis	Suppressed Lactation	1
Acute Psychosis	Tinea Pedis	0.67
Acute Pulmonary Oedema	Acholia	1
Acute Pulmonary Oedema	Acute Generalised Exanthematous Pustulosis	1
Acute Pulmonary Oedema	Acute Graft Versus Host Disease	1
Acute Pulmonary Oedema	Anhidrosis	1
Acute Pulmonary Oedema	Anterograde Amnesia	1
Acute Pulmonary Oedema	Aphasia	1
Acute Pulmonary Oedema	Ascites	1
Acute Pulmonary Oedema	Bacteraemia	1
Acute Pulmonary Oedema	Blepharitis Allergic	1
Acute Pulmonary Oedema	Brain Abscess	1
Acute Pulmonary Oedema	Cardiac Fibrillation	1
Acute Pulmonary Oedema	Cerebral Atrophy	1
Acute Pulmonary Oedema	Cerebral Haematoma	1
Acute Pulmonary Oedema	Chromaturia	1
Acute Pulmonary Oedema	Clostridial Infection	1
Acute Pulmonary Oedema	Clostridium Colitis	1
Acute Pulmonary Oedema	Collagen Disorder	1
Acute Pulmonary Oedema	Conduction Disorder	1
Acute Pulmonary Oedema	Corneal Oedema	1
Acute Pulmonary Oedema	Cytogenetic Abnormality	1
Acute Pulmonary Oedema	Dacryocystitis	1
Acute Pulmonary Oedema	Dysmenorrhoea	1
Acute Pulmonary Oedema	Ejection Fraction Decreased	1
Acute Pulmonary Oedema	Eosinophilia	1
Acute Pulmonary Oedema	Erysipelas	1
Acute Pulmonary Oedema	Erythema	1
Acute Pulmonary Oedema	Gastrointestinal Perforation	1
Acute Pulmonary Oedema	Generalised Oedema	1
Acute Pulmonary Oedema	Hereditary Disorder	1
Acute Pulmonary Oedema	Holt-Oram Syndrome	1
Acute Pulmonary Oedema	Hordeolum	1
Acute Pulmonary Oedema	Injection Site Bruising	1
Acute Pulmonary Oedema	Intestinal Ulcer	1
Acute Pulmonary Oedema	Intracranial Pressure Increased	1
Acute Pulmonary Oedema	Ischaemic Cardiomyopathy	1
Acute Pulmonary Oedema	Ketoacidosis	1
Acute Pulmonary Oedema	Klinefelter's Syndrome	1
Acute Pulmonary Oedema	Lyme Disease	1
Acute Pulmonary Oedema	Lymphadenopathy	1
Acute Pulmonary Oedema	Lymphangitis	1
Acute Pulmonary Oedema	Malignant Melanoma	1
Acute Pulmonary Oedema	Multiple Congenital Abnormalities	1
Acute Pulmonary Oedema	Multiple Endocrine Adenomatosis	1
Acute Pulmonary Oedema	Nail Discolouration	1
Acute Pulmonary Oedema	Nephropathy Toxic	1
Acute Pulmonary Oedema	Obliterative Bronchiolitis	1
Acute Pulmonary Oedema	Oesophageal Varices Haemorrhage	1
Acute Pulmonary Oedema	Oesophagitis Ulcerative	1
Acute Pulmonary Oedema	Pancytopenia	1
Acute Pulmonary Oedema	Penile Infection	0.67
Acute Pulmonary Oedema	Peripheral Motor Neuropathy	1
Acute Pulmonary Oedema	Platelet Disorder	1
Acute Pulmonary Oedema	Pneumothorax	1
Acute Pulmonary Oedema	Polycythaemia	1
Acute Pulmonary Oedema	Postoperative Infection	1
Acute Pulmonary Oedema	Premature Menopause	1
Acute Pulmonary Oedema	Prostatism	1
Acute Pulmonary Oedema	Psoriasis	1
Acute Pulmonary Oedema	Pyoderma Gangrenosum	1
Acute Pulmonary Oedema	Pyramidal Tract Syndrome	1
Acute Pulmonary Oedema	Respiratory Depression	1
Acute Pulmonary Oedema	Sickle Cell Anaemia	1
Acute Pulmonary Oedema	Spinal Cord Disorder	1
Acute Pulmonary Oedema	Splenic Infarction	1
Acute Pulmonary Oedema	Trisomy 18	1
Acute Pulmonary Oedema	Trisomy 21	1
Acute Pulmonary Oedema	Ureteritis	1
Acute Pulmonary Oedema	Uterine Cervical Erosion	1
Acute Pulmonary Oedema	Vaginitis Atrophic	1
Acute Pulmonary Oedema	Vestibular Ataxia	1
Acute Pulmonary Oedema	Warm Type Haemolytic Anaemia	1
Acute Respiratory Distress Syndrome	Ammonia Increased	1
Acute Respiratory Distress Syndrome	Blood Glucose Decreased	1
Acute Respiratory Distress Syndrome	Burkitt's Lymphoma	1
Acute Respiratory Distress Syndrome	Comedone	1
Acute Respiratory Distress Syndrome	Compression Fracture	1
Acute Respiratory Distress Syndrome	Echolalia	1
Acute Respiratory Distress Syndrome	Eye Inflammation	1
Acute Respiratory Distress Syndrome	Galactorrhoea	1
Acute Respiratory Distress Syndrome	Gastric Ulcer Haemorrhage	1
Acute Respiratory Distress Syndrome	Gastritis Erosive	0.67
Acute Respiratory Distress Syndrome	Hepatitis Granulomatous	1
Acute Respiratory Distress Syndrome	Hiccups	1
Acute Respiratory Distress Syndrome	Hypospadias	1
Acute Respiratory Distress Syndrome	Inappropriate Antidiuretic Hormone Secretion	1
Acute Respiratory Distress Syndrome	Intestinal Haemorrhage	0.67
Acute Respiratory Distress Syndrome	Meningitis Viral	1
Acute Respiratory Distress Syndrome	Muscle Spasticity	1
Acute Respiratory Distress Syndrome	Myofascial Pain Syndrome	1
Acute Respiratory Distress Syndrome	Nasal Disorder	1
Acute Respiratory Distress Syndrome	Neuropathy Peripheral	0.67
Acute Respiratory Distress Syndrome	Oropharyngeal Candidiasis	1
Acute Respiratory Distress Syndrome	Priapism	1
Acute Respiratory Distress Syndrome	Respiratory Disorder	0.67
Acute Respiratory Distress Syndrome	Retinal Vascular Disorder	1
Acute Respiratory Distress Syndrome	Seasonal Allergy	1
Acute Respiratory Distress Syndrome	Sensation Of Foreign Body	1
Acute Respiratory Distress Syndrome	Stridor	1
Acute Respiratory Distress Syndrome	Tooth Malformation	1
Acute Respiratory Distress Syndrome	Vaginal Dysplasia	1
Acute Respiratory Failure	Abdominal Neoplasm	1
Acute Respiratory Failure	Ammonia Increased	1
Acute Respiratory Failure	Anal Cancer	1
Acute Respiratory Failure	Androgenetic Alopecia	1
Acute Respiratory Failure	Arteritis	0.67
Acute Respiratory Failure	Asthenia	1
Acute Respiratory Failure	Breast Pain	1
Acute Respiratory Failure	Calcinosis	1
Acute Respiratory Failure	Coombs Test Positive	1
Acute Respiratory Failure	Depressive Symptom	1
Acute Respiratory Failure	Emotional Distress	1
Acute Respiratory Failure	Genital Rash	1
Acute Respiratory Failure	Haematological Malignancy	1
Acute Respiratory Failure	Hypochloraemia	1
Acute Respiratory Failure	Neoplasm Prostate	0.6
Acute Respiratory Failure	Orbital Oedema	1
Acute Respiratory Failure	Paradoxical Pressor Response	1
Acute Respiratory Failure	Peripheral Ischaemia	1
Acute Respiratory Failure	Pleural Effusion	1
Acute Respiratory Failure	Pneumonia Klebsiella	1
Acute Respiratory Failure	Serum Ferritin Increased	1
Acute Respiratory Failure	Shock	1
Acute Respiratory Failure	Subcutaneous Nodule	1
Acute Respiratory Failure	Sudden Infant Death Syndrome	1
Acute Respiratory Failure	Suppressed Lactation	1
Acute Respiratory Failure	Swelling Face	1
Acute Respiratory Failure	Tongue Discolouration	1
Acute Respiratory Failure	Yellow Skin	1
Acute Sinusitis	Breath Odour	1
Acute Sinusitis	Cerebrospinal Fluid Rhinorrhoea	1
Acute Sinusitis	Chapped Lips	1
Acute Sinusitis	Laboratory Test Abnormal	1
Acute Sinusitis	Psychosomatic Disease	0.5
Acute Sinusitis	Rash Generalised	1
Acute Sinusitis	Superinfection	1
Acute Stress Disorder	Autistic Disorder	1
Acute Stress Disorder	Blunted Affect	1
Acute Stress Disorder	Headache	1
Acute Stress Disorder	Inguinal Hernia	1
Acute Stress Disorder	Muscle Mass	1
Acute Stress Disorder	Occipital Neuralgia	1
Acute Stress Disorder	Rash Morbilliform	0.5
Acute Stress Disorder	Synostosis	1
Acute Stress Disorder	Tachycardia	1
Acute Stress Disorder	Tooth Discolouration	1
Acute Stress Disorder	Toxic Shock Syndrome	0.67
Acute Tonsillitis	Acrochordon	1
Acute Tonsillitis	Blood Pressure Systolic Decreased	1
Acute Tonsillitis	Fat Atrophy	1
Acute Tonsillitis	Frequent Bowel Movements	0.67
Acute Tonsillitis	Panniculitis	0.5
Acute Tonsillitis	Penile Pain	1
Acute Tonsillitis	Reticulocytosis	1
Adenocarcinoma	Abnormal Sensation In Eye	1
Adenocarcinoma	Aortic Stenosis	1
Adenocarcinoma	Back Disorder	1
Adenocarcinoma	Cerebrovascular Disorder	1
Adenocarcinoma	Choluria	1
Adenocarcinoma	Clostridium Difficile Colitis	1
Adenocarcinoma	Cushing's Syndrome	1
Adenocarcinoma	Dermatitis Exfoliative	1
Adenocarcinoma	Diastolic Dysfunction	1
Adenocarcinoma	Dubin-Johnson Syndrome	1
Adenocarcinoma	Eczema Herpeticum	1
Adenocarcinoma	Electrocardiogram Qt Corrected Interval Prolonged	1
Adenocarcinoma	Fasting	1
Adenocarcinoma	Fat Necrosis	1
Adenocarcinoma	Gastritis	1
Adenocarcinoma	Gastrointestinal Fistula	1
Adenocarcinoma	Graft Dysfunction	1
Adenocarcinoma	Hiv Infection	1
Adenocarcinoma	Hyperphosphataemia	1
Adenocarcinoma	Hyperreflexia	1
Adenocarcinoma	Hypertrichosis	1
Adenocarcinoma	Hypopyon	1
Adenocarcinoma	Ischaemic Neuropathy	1
Adenocarcinoma	Keratopathy	1
Adenocarcinoma	Mastitis	1
Adenocarcinoma	Memory Impairment	1
Adenocarcinoma	Menometrorrhagia	1
Adenocarcinoma	Microvascular Angina	1
Adenocarcinoma	Mitral Valve Incompetence	1
Adenocarcinoma	Muscle Enzyme Increased	1
Adenocarcinoma	Nasal Sinus Drainage	1
Adenocarcinoma	Neutrophilia	0.67
Adenocarcinoma	Optic Neuritis	1
Adenocarcinoma	Palmar Erythema	1
Adenocarcinoma	Pancreatitis Haemorrhagic	1
Adenocarcinoma	Platelet Count Decreased	1
Adenocarcinoma	Psychosexual Disorder	1
Adenocarcinoma	Pulmonary Eosinophilia	1
Adenocarcinoma	Rash Follicular	1
Adenocarcinoma	Rash Papular	1
Adenocarcinoma	Respiration Abnormal	1
Adenocarcinoma	Sinus Tachycardia	1
Adenocarcinoma	Skin Odour Abnormal	1
Adenocarcinoma	Skin Warm	1
Adenocarcinoma	Tachycardia	1
Adenocarcinoma	Talipes	1
Adenocarcinoma	Tinea Infection	1
Adenocarcinoma	Urethral Haemorrhage	1
Adenocarcinoma	Urine Colour Abnormal	1
Adenocarcinoma	Vaginal Inflammation	1
Adenocarcinoma	Venoocclusive Liver Disease	1
Adenocarcinoma	Vertigo	1
Adenoma Benign	Bladder Spasm	1
Adenoma Benign	Eye Rolling	0.67
Adenoma Benign	Faeces Discoloured	1
Adenoma Benign	Fat Intolerance	1
Adenoma Benign	Folliculitis	1
Adenoma Benign	Helicobacter Infection	1
Adenoma Benign	Hypoprothrombinaemia	1
Adenoma Benign	Lethargy	1
Adenoma Benign	Limb Deformity	1
Adenoma Benign	Motion Sickness	1
Adenoma Benign	Pharyngeal Erythema	0.6
Adenoma Benign	Phosphenes	1
Adenoma Benign	Prostration	1
Adenoma Benign	Rash Pustular	0.67
Adenoma Benign	Red Blood Cell Count Decreased	0.67
Adenoma Benign	Skin Warm	1
Adenoma Benign	Xanthoma	0.67
Adenovirus Infection	Aura	1
Adenovirus Infection	Burning Sensation	0.67
Adenovirus Infection	Chloasma	1
Adenovirus Infection	Drug Tolerance	1
Adenovirus Infection	Endometrial Disorder	0.5
Adenovirus Infection	Euphoric Mood	1
Adenovirus Infection	Joint Contracture	1
Adenovirus Infection	Metabolic Alkalosis	1
Adenovirus Infection	Muscle Spasms	0.5
Adenovirus Infection	Nasal Inflammation	1
Adenovirus Infection	Retinal Disorder	1
Adenovirus Infection	Rhonchi	1
Adenovirus Infection	Tenderness	1
Adenovirus Infection	Toothache	1
Adenovirus Infection	Wound Secretion	1
Adhesion	Acrochordon	1
Adhesion	Cholecystitis	1
Adhesion	Early Morning Awakening	1
Adhesion	Electroencephalogram Abnormal	1
Adhesion	Enanthema	0.67
Adhesion	Eye Allergy	0.67
Adhesion	Menopausal Disorder	1
Adhesion	Pallor	0.5
Adhesion	Sleep Attacks	1
Adjustment Disorder	Breast Engorgement	1
Adjustment Disorder	Breast Infection	0.67
Adjustment Disorder	Dry Skin	1
Adjustment Disorder	Eye Allergy	1
Adjustment Disorder	Gastrointestinal Candidiasis	1
Adjustment Disorder	Prostatic Specific Antigen Increased	1
Adjustment Disorder	Pruritus	1
Adjustment Disorder	Skin Depigmentation	1
Adjustment Disorder	Wound Secretion	1
Adrenal Disorder	Abdominal Tenderness	1
Adrenal Disorder	Athetosis	1
Adrenal Disorder	Cyst	1
Adrenal Disorder	Fistula	1
Adrenal Disorder	Flashback	1
Adrenal Disorder	Frequent Bowel Movements	1
Adrenal Disorder	Libido Increased	1
Adrenal Disorder	Middle Insomnia	1
Adrenal Disorder	Nasal Oedema	1
Adrenal Disorder	Pregnancy Test Positive	1
Adrenal Disorder	Rash Scaly	1
Adrenal Disorder	Sensitivity Of Teeth	1
Adrenal Disorder	Strabismus	1
Adrenal Disorder	Strongyloidiasis	1
Adrenal Disorder	Vaginal Inflammation	0.67
Adrenal Haemorrhage	Acne Fulminans	0.67
Adrenal Haemorrhage	Auricular Swelling	1
Adrenal Haemorrhage	Blastomycosis	0.67
Adrenal Haemorrhage	Complex Regional Pain Syndrome	1
Adrenal Haemorrhage	Contact Lens Intolerance	1
Adrenal Haemorrhage	Crest Syndrome	1
Adrenal Haemorrhage	Eczema Herpeticum	1
Adrenal Haemorrhage	Epidermolysis	1
Adrenal Haemorrhage	Fasting	1
Adrenal Haemorrhage	Haemolytic Uraemic Syndrome	1
Adrenal Haemorrhage	Head And Neck Cancer	1
Adrenal Haemorrhage	Hemiplegia	1
Adrenal Haemorrhage	Hormone Level Abnormal	1
Adrenal Haemorrhage	Hypersensitivity	1
Adrenal Haemorrhage	Hypertensive Crisis	1
Adrenal Haemorrhage	Injection Site Necrosis	1
Adrenal Haemorrhage	Juvenile Arthritis	1
Adrenal Haemorrhage	Localised Infection	1
Adrenal Haemorrhage	Myofascial Pain Syndrome	1
Adrenal Haemorrhage	Nightmare	1
Adrenal Haemorrhage	Onychomadesis	1
Adrenal Haemorrhage	Polymyalgia	1
Adrenal Haemorrhage	Psoriasis	1
Adrenal Haemorrhage	Serum Sickness	1
Adrenal Haemorrhage	Spermatozoa Abnormal	1
Adrenal Haemorrhage	Tension	1
Adrenal Haemorrhage	Vascular Resistance Pulmonary Increased	0.67
Adrenal Insufficiency	Acne Fulminans	1
Adrenal Insufficiency	Bladder Stenosis	0.67
Adrenal Insufficiency	Bone Marrow Depression	0.5
Adrenal Insufficiency	Culture Positive	1
Adrenal Insufficiency	Diastolic Dysfunction	1
Adrenal Insufficiency	Ear Pruritus	1
Adrenal Insufficiency	Epidermolysis	1
Adrenal Insufficiency	Gastroenteritis	1
Adrenal Insufficiency	Granuloma	1
Adrenal Insufficiency	Hirsutism	0.67
Adrenal Insufficiency	Ligament Disorder	1
Adrenal Insufficiency	Nail-Patella Syndrome	1
Adrenal Insufficiency	Scrotal Ulcer	1
Adrenal Insufficiency	Skin Lesion	1
Adrenal Insufficiency	Sleep Attacks	1
Adrenal Insufficiency	Suppressed Lactation	1
Adrenal Insufficiency	Tachypnoea	1
Adrenal Insufficiency	Throat Irritation	1
Adrenal Insufficiency	Urethral Pain	0.5
Adrenocortical Insufficiency Acute	Atopy	1
Adrenocortical Insufficiency Acute	Cholangitis	1
Adrenocortical Insufficiency Acute	Contrast Media Reaction	1
Adrenocortical Insufficiency Acute	Ectropion	0.67
Adrenocortical Insufficiency Acute	Enuresis	1
Adrenocortical Insufficiency Acute	Granuloma	1
Adrenocortical Insufficiency Acute	Haematospermia	1
Adrenocortical Insufficiency Acute	Haemoglobin Abnormal	1
Adrenocortical Insufficiency Acute	Hypospadias	1
Adrenocortical Insufficiency Acute	Leukoplakia Oral	1
Adrenocortical Insufficiency Acute	Lividity	1
Adrenocortical Insufficiency Acute	Photopsia	1
Adrenocortical Insufficiency Acute	Seborrhoeic Dermatitis	0.67
Adrenocortical Insufficiency Acute	Sensory Disturbance	1
Adrenocortical Insufficiency Acute	Tracheal Disorder	0.67
Ageusia	Fibroadenoma	1
Ageusia	Genital Pruritus Male	1
Ageusia	Hemiplegia Transient	1
Ageusia	Inflammation	0.75
Ageusia	Jaundice	1
Ageusia	Mean Cell Volume Increased	1
Ageusia	Melanocytic Naevus	1
Ageusia	Mental Impairment	1
Ageusia	Reflux Oesophagitis	1
Ageusia	Renal Mass	1
Ageusia	Skin Discolouration	1
Ageusia	Tardive Dyskinesia	1
Ageusia	Tooth Infection	1
Aggression	Complication Of Pregnancy	1
Aggression	Hypercalcaemia	1
Aggression	Muscle Spasms	1
Aggression	Skin Odour Abnormal	0.67
Aggression	Skin Turgor Decreased	1
Aggression	Tooth Discolouration	1
Aggression	Urine Odour Abnormal	1
Aggression	Yawning	1
Agitation	Apathy	1
Agitation	Eczema Herpeticum	1
Agitation	Electrocardiogram Pr Interval	1
Agitation	Piloerection	1
Agitation	Restless Legs Syndrome	1
Agitation	Tongue Geographic	1
Agoraphobia	Cells In Urine	1
Agoraphobia	Fungal Infection	0.67
Agoraphobia	Haemothorax	1
Agoraphobia	Motion Sickness	1
Agoraphobia	Muscle Tightness	1
Agoraphobia	Vitamin B12 Deficiency	1
Agranulocytosis	Adjustment Disorder	1
Agranulocytosis	Arterial Thrombosis	1
Agranulocytosis	Cataract Nuclear	1
Agranulocytosis	Dementia With Lewy Bodies	1
Agranulocytosis	Diplegia	0.67
Agranulocytosis	Emotional Distress	1
Agranulocytosis	Exophthalmos	1
Agranulocytosis	Haemoglobin Decreased	0.67
Agranulocytosis	Hallucination, Auditory	1
Agranulocytosis	Hypotonia	1
Agranulocytosis	Injection Site Necrosis	1
Agranulocytosis	Malignant Histiocytosis	1
Agranulocytosis	Menstruation Irregular	1
Agranulocytosis	Muscle Contractions Involuntary	1
Agranulocytosis	Myopia	1
Agranulocytosis	Nightmare	1
Agranulocytosis	Orgasm Abnormal	1
Agranulocytosis	Peptic Ulcer Reactivated	1
Agranulocytosis	Prothrombin Time Shortened	1
Agranulocytosis	Regressive Behaviour	1
Agranulocytosis	Rheumatoid Arthritis	1
Agranulocytosis	Tongue Blistering	1
Agranulocytosis	Vaginal Odour	1
Agranulocytosis	Varicella	1
Agranulocytosis	Vomiting	1
Akathisia	Breath Odour	1
Akathisia	Cerebral Venous Thrombosis	1
Akathisia	Depersonalisation	1
Akathisia	Eczema	1
Akathisia	Eczema Asteatotic	1
Akathisia	Eye Redness	1
Akathisia	Hair Growth Abnormal	1
Akathisia	Hostility	1
Akathisia	Laboratory Test Abnormal	0.5
Akathisia	Middle Ear Disorder	0.67
Akathisia	Myocardial Ischaemia	1
Akathisia	Oral Pain	1
Akathisia	Otitis Media Chronic	1
Akathisia	Papilloma	0.5
Akathisia	Pregnancy Test False Positive	1
Akathisia	Pulmonary Mass	1
Akathisia	Vascular Insufficiency	1
Akinesia	Apraxia	1
Akinesia	Autonomic Nervous System Imbalance	1
Akinesia	Azotaemia	1
Akinesia	Breath Odour	1
Akinesia	Clumsiness	1
Akinesia	Duodenal Ulcer	1
Akinesia	Euphoric Mood	1
Akinesia	Follicular Thyroid Cancer	0.67
Akinesia	Increased Tendency To Bruise	1
Akinesia	Joint Contracture	0.67
Akinesia	Limb Reduction Defect	1
Akinesia	Nightmare	1
Akinesia	Nonketotic Hyperglycinaemia	1
Akinesia	Pleural Infection	1
Akinesia	Retinitis Pigmentosa	1
Alanine Aminotransferase Decreased	Diplopia	0.5
Alanine Aminotransferase Decreased	Dysthymic Disorder	1
Alanine Aminotransferase Decreased	Early Morning Awakening	1
Alanine Aminotransferase Decreased	Excessive Granulation Tissue	0.67
Alanine Aminotransferase Decreased	Incoherent	0.5
Alanine Aminotransferase Decreased	Malignant Glioma	1
Alanine Aminotransferase Decreased	Muscle Rigidity	1
Alanine Aminotransferase Decreased	Pupils Unequal	1
Alanine Aminotransferase Decreased	Sensory Disturbance	1
Alanine Aminotransferase Decreased	Skin Disorder	1
Alanine Aminotransferase Decreased	Temperature Intolerance	0.67
Alanine Aminotransferase Decreased	Temporal Arteritis	1
Alanine Aminotransferase Decreased	Wound Secretion	1
Alanine Aminotransferase Increased	Bedridden	1
Alanine Aminotransferase Increased	Bowel Sounds Abnormal	1
Alanine Aminotransferase Increased	Conjunctival Disorder	0.67
Alanine Aminotransferase Increased	Ephelides	1
Alanine Aminotransferase Increased	Eye Pruritus	1
Alanine Aminotransferase Increased	Gastrointestinal Neoplasm	0.67
Alanine Aminotransferase Increased	Irritability	1
Alanine Aminotransferase Increased	Muscle Spasms	1
Alanine Aminotransferase Increased	Penile Infection	1
Alanine Aminotransferase Increased	Sensitivity Of Teeth	1
Alanine Aminotransferase Increased	Sensory Disturbance	1
Alanine Aminotransferase Increased	Skin Lesion	1
Alanine Aminotransferase Increased	Supernumerary Nipple	1
Alanine Aminotransferase Increased	Urinary Hesitation	1
Albright's Disease	Acute Sinusitis	1
Albright's Disease	Carbuncle	1
Albright's Disease	Dermal Cyst	1
Albright's Disease	Dyslexia	1
Albright's Disease	Hypouricaemia	0.75
Albright's Disease	Immune Reconstitution Syndrome	1
Albright's Disease	Ischaemic Cardiomyopathy	1
Albright's Disease	Light Anaesthesia	1
Albright's Disease	Myoglobinuria	1
Albright's Disease	Myopia	1
Albright's Disease	Nephritic Syndrome	0.5
Albright's Disease	Neutrophilia	1
Albright's Disease	Nonketotic Hyperglycinaemia	1
Albright's Disease	Optic Nerve Infarction	1
Albright's Disease	Oral Disorder	1
Albright's Disease	Pleurisy	1
Albright's Disease	Pneumonia Bacterial	1
Albright's Disease	Sensation Of Block In Ear	1
Albright's Disease	Tachyarrhythmia	1
Albright's Disease	Uterine Spasm	0.67
Albright's Disease	Vulval Disorder	1
Albright's Disease	Vulval Erythema	1
Albuminuria	Ageusia	1
Albuminuria	Allergic Myocarditis	1
Albuminuria	Encephalocele	0.5
Albuminuria	Glioblastoma	1
Albuminuria	Hepatocellular Injury	0.5
Albuminuria	Inflammation	1
Albuminuria	Molluscum Contagiosum	0.5
Albuminuria	Ovarian Neoplasm	1
Albuminuria	Palmar-Plantar Erythrodysaesthesia Syndrome	1
Albuminuria	Phonophobia	1
Albuminuria	Post-Traumatic Stress Disorder	1
Albuminuria	Skin Discolouration	1
Albuminuria	Stress	1
Albuminuria	Urine Flow Decreased	1
Alkalosis	Acne	1
Alkalosis	Anal Haemorrhage	1
Alkalosis	Crest Syndrome	0.67
Alkalosis	Dermographism	0.67
Alkalosis	Duodenal Ulcer	1
Alkalosis	Lip Ulceration	0.67
Alkalosis	Photosensitivity Allergic Reaction	0.67
Alkalosis	Retinal Detachment	1
Alkalosis	Tongue Geographic	1
Alkalosis	Transient Global Amnesia	1
Alkalosis	Wound Secretion	1
Alkalosis Hypochloraemic	Acne	1
Alkalosis Hypochloraemic	Alkalosis	0.67
Alkalosis Hypochloraemic	Anal Haemorrhage	1
Alkalosis Hypochloraemic	Breath Odour	1
Alkalosis Hypochloraemic	Bronchopleural Fistula	1
Alkalosis Hypochloraemic	Chromaturia	1
Alkalosis Hypochloraemic	Dermographism	1
Alkalosis Hypochloraemic	Ear Infection	1
Alkalosis Hypochloraemic	Joint Hyperextension	1
Alkalosis Hypochloraemic	Lip Ulceration	1
Alkalosis Hypochloraemic	Menopausal Disorder	1
Alkalosis Hypochloraemic	Micturition Urgency	0.5
Alkalosis Hypochloraemic	Muscle Haemorrhage	0.6
Alkalosis Hypochloraemic	Photosensitivity Allergic Reaction	0.6
Alkalosis Hypochloraemic	Reflexes Abnormal	1
Alkalosis Hypochloraemic	Sensation Of Pressure	1
Alkalosis Hypokalaemic	Abdominal Pain	1
Alkalosis Hypokalaemic	Allergic Oedema	1
Alkalosis Hypokalaemic	Aortic Valve Incompetence	0.5
Alkalosis Hypokalaemic	Arterial Disorder	0.5
Alkalosis Hypokalaemic	Auricular Swelling	1
Alkalosis Hypokalaemic	Bladder Distension	1
Alkalosis Hypokalaemic	Breath Holding	1
Alkalosis Hypokalaemic	Dry Mouth	1
Alkalosis Hypokalaemic	Effusion	1
Alkalosis Hypokalaemic	Genital Disorder Male	1
Alkalosis Hypokalaemic	Graft Loss	0.67
Alkalosis Hypokalaemic	Hepatic Steatosis	1
Alkalosis Hypokalaemic	Hoarseness	1
Alkalosis Hypokalaemic	Hyperphosphataemia	1
Alkalosis Hypokalaemic	Infrequent Bowel Movements	1
Alkalosis Hypokalaemic	Keloid Scar	1
Alkalosis Hypokalaemic	Lacrimation Increased	1
Alkalosis Hypokalaemic	Lichen Planus	1
Alkalosis Hypokalaemic	Lumbar Puncture Headache	1
Alkalosis Hypokalaemic	Oedema	1
Alkalosis Hypokalaemic	Penile Swelling	1
Alkalosis Hypokalaemic	Pigmentation Disorder	1
Alkalosis Hypokalaemic	Pneumonia Fungal	1
Alkalosis Hypokalaemic	Post Procedural Pain	1
Alkalosis Hypokalaemic	Scrotal Haematoma	1
Allergic Granulomatous Angiitis	Abnormal Labour	1
Allergic Granulomatous Angiitis	Acne	1
Allergic Granulomatous Angiitis	Blister	1
Allergic Granulomatous Angiitis	Bone Lesion	0.67
Allergic Granulomatous Angiitis	Carpal Tunnel Syndrome	1
Allergic Granulomatous Angiitis	Dementia	1
Allergic Granulomatous Angiitis	Difficulty In Walking	1
Allergic Granulomatous Angiitis	Flushing	1
Allergic Granulomatous Angiitis	Global Amnesia	1
Allergic Granulomatous Angiitis	Inflammation	1
Allergic Granulomatous Angiitis	Malignant Histiocytosis	0.67
Allergic Granulomatous Angiitis	Nail Dystrophy	1
Allergic Granulomatous Angiitis	Pregnancy Test Positive	1
Allergic Granulomatous Angiitis	Psychiatric Symptom	0.67
Allergic Granulomatous Angiitis	Skin Disorder	1
Allergic Granulomatous Angiitis	Vitreous Floaters	1
Allergic Myocarditis	Bone Pain	1
Allergic Myocarditis	Bunion	1
Allergic Myocarditis	Chloasma	1
Allergic Myocarditis	Convulsion Neonatal	1
Allergic Myocarditis	Cushingoid	1
Allergic Myocarditis	Enanthema	1
Allergic Myocarditis	Ephelides	1
Allergic Myocarditis	Fat Intolerance	1
Allergic Myocarditis	Hyperproteinaemia	1
Allergic Myocarditis	Injection Site Infection	1
Allergic Myocarditis	Leukaemia Cutis	1
Allergic Myocarditis	Mycobacterial Infection	1
Allergic Myocarditis	Nephritis	1
Allergic Myocarditis	Nocturia	1
Allergic Myocarditis	Open Angle Glaucoma	1
Allergic Myocarditis	Parosmia	1
Allergic Myocarditis	Pathological Gambling	1
Allergic Myocarditis	Repetitive Speech	1
Allergic Myocarditis	Sensation Of Foreign Body	1
Allergic Myocarditis	Skin Wrinkling	1
Allergic Myocarditis	Tongue Disorder	1
Allergic Myocarditis	Venous Thrombosis	1
Allergic Oedema	Abdominal Rigidity	1
Allergic Oedema	Atrial Flutter	1
Allergic Oedema	Blood Gases Abnormal	1
Allergic Oedema	Eye Rolling	1
Allergic Oedema	Fat Atrophy	1
Allergic Oedema	Fatigue	1
Allergic Oedema	Hypochondriasis	1
Allergic Oedema	Lip Blister	1
Allergic Oedema	Menstrual Disorder	1
Allergic Oedema	Nail Dystrophy	1
Allergic Oedema	Nasal Inflammation	0.67
Allergic Oedema	Pregnancy Test Positive	1
Allergic Oedema	Productive Cough	1
Allergic Oedema	Rebound Effect	0.67
Allergic Oedema	Supernumerary Nipple	1
Allergic Oedema	Unintended Pregnancy	1
Alopecia	Erection Increased	1
Alopecia	Hunger	1
Alopecia	Mydriasis	0.67
Alopecia	Nasal Disorder	1
Alopecia	Orgasm Abnormal	0.5
Alopecia	Pelvic Fibrosis	0.5
Altered State Of Consciousness	Aneurysm Ruptured	0.5
Altered State Of Consciousness	Chapped Lips	1
Altered State Of Consciousness	Cough	1
Altered State Of Consciousness	Decreased Appetite	1
Altered State Of Consciousness	Early Morning Awakening	1
Altered State Of Consciousness	Hyperkeratosis	1
Altered State Of Consciousness	Joint Swelling	1
Altered State Of Consciousness	Sticky Skin	1
Altered State Of Consciousness	Vitamin K Deficiency	1
Alveolar Osteitis	Anaemia Vitamin B12 Deficiency	1
Alveolar Osteitis	Cyanosis	1
Alveolar Osteitis	Epidermolysis Bullosa	1
Alveolar Osteitis	Fatigue	1
Alveolar Osteitis	Gingival Bleeding	1
Alveolar Osteitis	Hoarseness	0.67
Alveolar Osteitis	Hyperchloraemia	0.5
Alveolar Osteitis	Injection Site Mass	1
Alveolar Osteitis	Lethargy	1
Alveolar Osteitis	Lipohypertrophy	0.67
Alveolar Osteitis	Mucocutaneous Candidiasis	0.5
Alveolar Osteitis	Nocturnal Dyspnoea	1
Alveolar Osteitis	Orbital Oedema	1
Alveolar Osteitis	Pseudocyst	1
Alveolar Osteitis	Red Blood Cell Sedimentation Rate Increased	1
Alveolar Osteitis	Regressive Behaviour	1
Alveolar Osteitis	Urine Output Increased	1
Alveolar Osteitis	Visual Disturbance	1
Alveolar Proteinosis	Abnormal Dreams	1
Alveolar Proteinosis	Anal Fissure	1
Alveolar Proteinosis	Asterixis	1
Alveolar Proteinosis	Atopy	0.67
Alveolar Proteinosis	Basophilia	1
Alveolar Proteinosis	Bradycardia	1
Alveolar Proteinosis	Cerebrovascular Disorder	1
Alveolar Proteinosis	Cervix Disorder	1
Alveolar Proteinosis	Decreased Appetite	1
Alveolar Proteinosis	Diastolic Dysfunction	1
Alveolar Proteinosis	Drug Tolerance	1
Alveolar Proteinosis	Dysphagia	1
Alveolar Proteinosis	Fall	1
Alveolar Proteinosis	Gastroenteritis	1
Alveolar Proteinosis	Hyperpyrexia	1
Alveolar Proteinosis	Hypogonadism	1
Alveolar Proteinosis	Incontinence	1
Alveolar Proteinosis	Mood Swings	1
Alveolar Proteinosis	Muscle Spasms	1
Alveolar Proteinosis	Night Blindness	1
Alveolar Proteinosis	Pancreatitis Acute	1
Alveolar Proteinosis	Parapsoriasis	1
Alveolar Proteinosis	Postpartum Disorder	1
Alveolar Proteinosis	Sensation Of Block In Ear	1
Alveolar Proteinosis	Uterine Spasm	1
Alveolar Proteinosis	Vaginal Cyst	1
Alveolar Proteinosis	Vaginal Disorder	1
Alveolar Proteinosis	Visual Impairment	1
Alveolitis	Clostridium Difficile Colitis	1
Alveolitis	Contact Lens Intolerance	1
Alveolitis	Cytomegalovirus Infection	1
Alveolitis	Eczema Herpeticum	1
Alveolitis	Exostosis	1
Alveolitis	Expressive Language Disorder	1
Alveolitis	Gastric Ulcer Perforation	1
Alveolitis	Genital Haemorrhage	0.5
Alveolitis	Hypertension	1
Alveolitis	Infusion Site Reaction	1
Alveolitis	Lip Dry	1
Alveolitis	Muscle Mass	1
Alveolitis	Nail Discolouration	1
Alveolitis	Osteomyelitis	1
Alveolitis	Parotitis	1
Alveolitis	Purpura	1
Alveolitis	Pyelonephritis	0.67
Alveolitis	Retinal Detachment	1
Alveolitis	Suppressed Lactation	1
Alveolitis	Tension	1
Alveolitis	Tongue Geographic	1
Alveolitis	Umbilical Cord Compression	1
Alveolitis Allergic	Binge Eating	1
Alveolitis Allergic	Blood Glucose Decreased	1
Alveolitis Allergic	Body Temperature Increased	1
Alveolitis Allergic	Buttock Pain	1
Alveolitis Allergic	Capillary Fragility Increased	1
Alveolitis Allergic	Dermoid Cyst	0.5
Alveolitis Allergic	Dizziness	1
Alveolitis Allergic	Enuresis	1
Alveolitis Allergic	Genital Candidiasis	0.67
Alveolitis Allergic	Hernia	1
Alveolitis Allergic	Keratoconjunctivitis Sicca	1
Alveolitis Allergic	Muscle Twitching	1
Alveolitis Allergic	Purpura Non-Thrombocytopenic	1
Alveolitis Allergic	Red Blood Cell Abnormality	1
Alveolitis Allergic	Scotoma	1
Alveolitis Allergic	Uterine Pain	1
Alveolitis Fibrosing	Bladder Discomfort	1
Alveolitis Fibrosing	Blood Pressure Systolic Increased	1
Alveolitis Fibrosing	Cardiogenic Shock	1
Alveolitis Fibrosing	Cervicitis	1
Alveolitis Fibrosing	Colitis Ulcerative	1
Alveolitis Fibrosing	Contrast Media Reaction	1
Alveolitis Fibrosing	Corneal Degeneration	1
Alveolitis Fibrosing	Cough	1
Alveolitis Fibrosing	Dacryocanaliculitis	1
Alveolitis Fibrosing	Endocardial Fibrosis	1
Alveolitis Fibrosing	Gingival Infection	1
Alveolitis Fibrosing	Grimacing	1
Alveolitis Fibrosing	Hypocholesterolaemia	1
Alveolitis Fibrosing	Illusion	1
Alveolitis Fibrosing	Increased Appetite	1
Alveolitis Fibrosing	Mucosal Inflammation	1
Alveolitis Fibrosing	Ophthalmoplegia	0.67
Alveolitis Fibrosing	Otitis Media Acute	1
Alveolitis Fibrosing	Peritoneal Adhesions	1
Alveolitis Fibrosing	Personality Disorder	1
Alveolitis Fibrosing	Platelet Count Normal	1
Alveolitis Fibrosing	Polyarthritis	1
Alveolitis Fibrosing	Refraction Disorder	1
Alveolitis Fibrosing	Teratogenicity	1
Amaurosis	Abscess Neck	1
Amaurosis	Autonomic Nervous System Imbalance	1
Amaurosis	Ear Discomfort	1
Amaurosis	Fasting	1
Amaurosis	Hypersexuality	1
Amaurosis	Hypokalaemia	1
Amaurosis	Hypoparathyroidism	0.67
Amaurosis	Nail Discolouration	1
Amaurosis	Nystagmus	0.5
Amaurosis	Piloerection	1
Amaurosis	Pseudomonas Infection	1
Amaurosis	Rash Vesicular	1
Amaurosis	Respiration Abnormal	0.67
Amaurosis	Retroperitoneal Haemorrhage	1
Amaurosis	Salpingitis	1
Amaurosis Fugax	Acute Sinusitis	1
Amaurosis Fugax	Bladder Discomfort	1
Amaurosis Fugax	Blood Bilirubin Increased	1
Amaurosis Fugax	Colitis Ulcerative	1
Amaurosis Fugax	Eczema	1
Amaurosis Fugax	Enlarged Clitoris	1
Amaurosis Fugax	Eructation	1
Amaurosis Fugax	Faeces Discoloured	1
Amaurosis Fugax	Heart Rate Irregular	1
Amaurosis Fugax	Hirsutism	1
Amaurosis Fugax	Hypotension	1
Amaurosis Fugax	Myoclonus	0.5
Amaurosis Fugax	Nail-Patella Syndrome	1
Amaurosis Fugax	Obsessive Thoughts	1
Amaurosis Fugax	Oscillopsia	0.67
Amaurosis Fugax	Oxygen Saturation Decreased	1
Amaurosis Fugax	Stillbirth	1
Amaurosis Fugax	Swelling Face	1
Amaurosis Fugax	Teratogenicity	1
Amaurosis Fugax	Urethral Pain	1
Amaurosis Fugax	Vertical Talus	1
Amblyopia	Cachexia	1
Amblyopia	Dyspepsia	0.67
Amblyopia	Faeces Discoloured	1
Amblyopia	Hypersexuality	1
Amblyopia	Liver Function Test Normal	1
Amblyopia	Myositis	1
Amblyopia	Nausea	1
Amblyopia	Night Cramps	1
Amblyopia	Night Sweats	1
Amblyopia	Oesophageal Candidiasis	1
Amblyopia	Tongue Dry	1
Amenorrhoea	Blister	1
Amenorrhoea	Blood Pressure Diastolic Decreased	0.67
Amenorrhoea	Carpal Tunnel Syndrome	1
Amenorrhoea	Chromaturia	1
Amenorrhoea	Cleft Lip	1
Amenorrhoea	Dermatitis	1
Amenorrhoea	Fluid Overload	1
Amenorrhoea	Moaning	1
Amenorrhoea	Protein Total Decreased	1
Amenorrhoea	Stent Occlusion	0.67
Amenorrhoea	Tension Headache	1
Aminoaciduria	Abscess Neck	1
Aminoaciduria	Catheter Related Infection	1
Aminoaciduria	Dermatitis Atopic	1
Aminoaciduria	Enzyme Induction	1
Aminoaciduria	Gallbladder Polyp	1
Aminoaciduria	Hemiparesis	0.5
Aminoaciduria	Infrequent Bowel Movements	1
Aminoaciduria	Leukocytoclastic Vasculitis	1
Aminoaciduria	Melaena	1
Aminoaciduria	Pilonidal Cyst	1
Aminoaciduria	Postictal State	0.67
Aminoaciduria	Pulse Abnormal	1
Aminoaciduria	Thyroid Function Test Abnormal	1
Aminoaciduria	Urinary Incontinence	1
Ammonia Increased	Bronchitis	1
Ammonia Increased	Bronchospasm	1
Ammonia Increased	Chalazion	1
Ammonia Increased	Eye Inflammation	1
Ammonia Increased	Facial Wasting	0.67
Ammonia Increased	Failure To Thrive	0.67
Ammonia Increased	Hypersexuality	1
Ammonia Increased	Meningioma Benign	1
Ammonia Increased	Penile Oedema	0.67
Ammonia Increased	Pre-Eclampsia	0.5
Ammonia Increased	Sinus Congestion	1
Ammonia Increased	Tongue Dry	1
Ammonia Increased	Toothache	1
Ammonia Increased	Vitamin B12 Deficiency	1
Amnesia	Blindness Transient	0.67
Amnesia	Body Temperature Increased	1
Amnesia	Electrocardiogram St Segment Depression	1
Amnesia	Enlarged Clitoris	1
Amnesia	Eye Irritation	1
Amnesia	Fontanelle Bulging	1
Amnesia	Infertility Male	1
Amnesia	Night Sweats	1
Amnesia	Oliguria	1
Amnesia	Operative Haemorrhage	0.5
Amnesia	Peritoneal Haemorrhage	1
Amnesia	Piloerection	1
Amnesia	Pulmonary Eosinophilia	1
Amnesia	Scleral Haemorrhage	1
Amnesia	Tongue Spasm	1
Amnesia	Tooth Discolouration	1
Amniorrhexis	Clostridium Colitis	0.67
Amniorrhexis	Cold Sweat	1
Amniorrhexis	Eosinophil Count Increased	1
Amniorrhexis	Erection Increased	1
Amniorrhexis	Fanconi Syndrome	0.67
Amniorrhexis	Gastrointestinal Carcinoma	1
Amniorrhexis	Hypervitaminosis	1
Amniorrhexis	International Normalised Ratio Increased	1
Amniorrhexis	Lipohypertrophy	1
Amniorrhexis	Nasal Oedema	1
Amniorrhexis	Organising Pneumonia	1
Amniorrhexis	Polyarteritis Nodosa	0.67
Amniorrhexis	Priapism	1
Amniorrhexis	Rebound Effect	1
Amniorrhexis	Suprapubic Pain	1
Amniorrhexis	Tension	1
Amniorrhexis	Venous Thrombosis	1
Amniotic Cavity Infection	Antisocial Behaviour	1
Amniotic Cavity Infection	Bronchitis	1
Amniotic Cavity Infection	Compulsions	1
Amniotic Cavity Infection	Delusion	1
Amniotic Cavity Infection	Floppy Iris Syndrome	1
Amniotic Cavity Infection	Gallbladder Disorder	0.5
Amniotic Cavity Infection	Genital Herpes	0.5
Amniotic Cavity Infection	Genital Infection	1
Amniotic Cavity Infection	Herpes Zoster Ophthalmic	0.5
Amniotic Cavity Infection	Intestinal Infarction	0.67
Amniotic Cavity Infection	Iron Deficiency Anaemia	1
Amniotic Cavity Infection	Proteinuria	1
Amniotic Cavity Infection	Psychosexual Disorder	1
Amniotic Cavity Infection	Rebound Effect	1
Amniotic Cavity Infection	Sensory Disturbance	1
Amniotic Cavity Infection	Vein Disorder	1
Amniotic Cavity Infection	Vitreous Floaters	1
Amylase Increased	Areflexia	1
Amylase Increased	Diarrhoea	1
Amylase Increased	Ejaculation Failure	0.67
Amylase Increased	Flatulence	1
Amylase Increased	Floppy Infant	1
Amylase Increased	Haemorrhoidal Haemorrhage	1
Amylase Increased	Hyperaemia	1
Amylase Increased	Ketosis	1
Amylase Increased	Lip Oedema	1
Amylase Increased	Loss Of Libido	1
Amylase Increased	Lymphocele	1
Amylase Increased	Mammogram Abnormal	1
Amylase Increased	Muscle Twitching	1
Amylase Increased	Obstruction	0.5
Amylase Increased	Oropharyngeal Spasm	0.67
Amylase Increased	Perirectal Abscess	1
Amylase Increased	Phlebitis Superficial	1
Amylase Increased	Polyp	1
Amylase Increased	Polyserositis	1
Amylase Increased	Postnasal Drip	1
Amylase Increased	Pseudocholinesterase Deficiency	1
Amylase Increased	Psychomotor Skills Impaired	1
Amylase Increased	Superior Sagittal Sinus Thrombosis	1
Amylase Increased	Urine Colour Abnormal	1
Amylase Increased	Vulval Disorder	1
Amyloidosis	Abnormal Faeces	1
Amyloidosis	Anal Haemorrhage	1
Amyloidosis	Bone Marrow Depression	1
Amyloidosis	Breast Engorgement	1
Amyloidosis	Dizziness Postural	1
Amyloidosis	Drug Tolerance	1
Amyloidosis	Dyspepsia	1
Amyloidosis	Early Morning Awakening	1
Amyloidosis	Ectopic Pregnancy	0.67
Amyloidosis	Hypotrichosis	1
Amyloidosis	Liver Function Test Normal	1
Amyloidosis	Lupus Miliaris Disseminatus Faciei	1
Amyloidosis	Molluscum Contagiosum	1
Amyloidosis	Open Angle Glaucoma	0.67
Amyloidosis	Pelvic Pain	1
Amyloidosis	Periostitis	1
Amyloidosis	Prostatitis	0.67
Amyloidosis	Scrotal Ulcer	1
Amyloidosis	Skin Induration	1
Amyloidosis	Varicella	1
Amyloidosis	Verbal Abuse	1
Amyotrophic Lateral Sclerosis	Adenoma Benign	1
Amyotrophic Lateral Sclerosis	Alveolitis	1
Amyotrophic Lateral Sclerosis	Anaemia Vitamin B12 Deficiency	1
Amyotrophic Lateral Sclerosis	Angle Closure Glaucoma	1
Amyotrophic Lateral Sclerosis	Application Site Anaesthesia	1
Amyotrophic Lateral Sclerosis	Arrhythmia Supraventricular	1
Amyotrophic Lateral Sclerosis	Atrial Hypertrophy	1
Amyotrophic Lateral Sclerosis	Basedow's Disease	1
Amyotrophic Lateral Sclerosis	Benign Vaginal Neoplasm	1
Amyotrophic Lateral Sclerosis	Blindness	1
Amyotrophic Lateral Sclerosis	Blood Gases Abnormal	1
Amyotrophic Lateral Sclerosis	Bone Neoplasm	1
Amyotrophic Lateral Sclerosis	Caecitis	1
Amyotrophic Lateral Sclerosis	Change Of Bowel Habit	1
Amyotrophic Lateral Sclerosis	Choluria	1
Amyotrophic Lateral Sclerosis	Chromaturia	1
Amyotrophic Lateral Sclerosis	Chronic Graft Versus Host Disease	1
Amyotrophic Lateral Sclerosis	Coagulopathy	1
Amyotrophic Lateral Sclerosis	Complication Of Pregnancy	1
Amyotrophic Lateral Sclerosis	Cranial Nerve Paralysis	1
Amyotrophic Lateral Sclerosis	Dermatitis	1
Amyotrophic Lateral Sclerosis	Diastolic Hypertension	0.5
Amyotrophic Lateral Sclerosis	Dilatation Atrial	1
Amyotrophic Lateral Sclerosis	Diverticulum	1
Amyotrophic Lateral Sclerosis	Epiglottitis	1
Amyotrophic Lateral Sclerosis	Eye Discharge	1
Amyotrophic Lateral Sclerosis	Fibroadenoma	1
Amyotrophic Lateral Sclerosis	Fibrosis	1
Amyotrophic Lateral Sclerosis	Ganglion	1
Amyotrophic Lateral Sclerosis	Gastrointestinal Motility Disorder	1
Amyotrophic Lateral Sclerosis	Genital Herpes	1
Amyotrophic Lateral Sclerosis	Hepatic Cirrhosis	1
Amyotrophic Lateral Sclerosis	Hepatobiliary Disease	1
Amyotrophic Lateral Sclerosis	Hiccups	1
Amyotrophic Lateral Sclerosis	Histiocytosis	1
Amyotrophic Lateral Sclerosis	Hyperchloraemia	1
Amyotrophic Lateral Sclerosis	Hypochromic Anaemia	1
Amyotrophic Lateral Sclerosis	Hypoproteinaemia	1
Amyotrophic Lateral Sclerosis	Hypoprothrombinaemia	1
Amyotrophic Lateral Sclerosis	Hypotony Of Eye	1
Amyotrophic Lateral Sclerosis	Iiird Nerve Paralysis	1
Amyotrophic Lateral Sclerosis	Impaired Gastric Emptying	1
Amyotrophic Lateral Sclerosis	Insulinoma	1
Amyotrophic Lateral Sclerosis	Iron Deficiency	1
Amyotrophic Lateral Sclerosis	Kidney Fibrosis	1
Amyotrophic Lateral Sclerosis	Leiomyoma	1
Amyotrophic Lateral Sclerosis	Malabsorption	1
Amyotrophic Lateral Sclerosis	Mental Impairment	1
Amyotrophic Lateral Sclerosis	Nausea	1
Amyotrophic Lateral Sclerosis	Oesophageal Neoplasm	1
Amyotrophic Lateral Sclerosis	Orthopnoea	1
Amyotrophic Lateral Sclerosis	Osteoporotic Fracture	1
Amyotrophic Lateral Sclerosis	Partial Seizures	1
Amyotrophic Lateral Sclerosis	Peripheral Vascular Disorder	1
Amyotrophic Lateral Sclerosis	Physical Abuse	1
Amyotrophic Lateral Sclerosis	Pituitary Infarction	1
Amyotrophic Lateral Sclerosis	Poliomyelitis	1
Amyotrophic Lateral Sclerosis	Sacroiliitis	1
Amyotrophic Lateral Sclerosis	Sinus Bradycardia	1
Amyotrophic Lateral Sclerosis	Spinal Cord Compression	1
Amyotrophic Lateral Sclerosis	Superior Vena Cava Syndrome	1
Amyotrophic Lateral Sclerosis	Ulcer Haemorrhage	1
Amyotrophic Lateral Sclerosis	Uterine Cervical Erosion	1
Amyotrophic Lateral Sclerosis	Vascular Headache	1
Amyotrophic Lateral Sclerosis	Vitreous Disorder	1
Amyotrophic Lateral Sclerosis	Yellow Skin	1
Anaemia	Bradyphrenia	1
Anaemia	Early Morning Awakening	1
Anaemia	Eye Rolling	0.67
Anaemia	Global Amnesia	1
Anaemia	Libido Decreased	1
Anaemia	Pharyngeal Erythema	1
Anaemia	Prolactinoma	1
Anaemia	Skin Hyperpigmentation	1
Anaemia	Vitamin B12 Deficiency	1
Anaemia Haemolytic Autoimmune	Alveolitis	1
Anaemia Haemolytic Autoimmune	Amyotrophic Lateral Sclerosis	1
Anaemia Haemolytic Autoimmune	Anal Cancer	1
Anaemia Haemolytic Autoimmune	Anal Pruritus	1
Anaemia Haemolytic Autoimmune	Ankylosing Spondylitis	1
Anaemia Haemolytic Autoimmune	Chronic Allograft Nephropathy	1
Anaemia Haemolytic Autoimmune	Dyslexia	1
Anaemia Haemolytic Autoimmune	Hypernatraemia	1
Anaemia Haemolytic Autoimmune	Hypertension	1
Anaemia Haemolytic Autoimmune	Hypoalbuminaemia	0.5
Anaemia Haemolytic Autoimmune	Hypochloraemia	1
Anaemia Haemolytic Autoimmune	Hypopnoea	1
Anaemia Haemolytic Autoimmune	Imperforate Hymen	1
Anaemia Haemolytic Autoimmune	Juvenile Arthritis	1
Anaemia Haemolytic Autoimmune	Menopause	1
Anaemia Haemolytic Autoimmune	Molluscum Contagiosum	1
Anaemia Haemolytic Autoimmune	Mycobacterial Infection	1
Anaemia Haemolytic Autoimmune	Peritoneal Adhesions	1
Anaemia Haemolytic Autoimmune	Post Transplant Lymphoproliferative Disorder	1
Anaemia Haemolytic Autoimmune	Sudden Hearing Loss	1
Anaemia Haemolytic Autoimmune	Tracheitis	1
Anaemia Haemolytic Autoimmune	Urine Flow Decreased	1
Anaemia Haemolytic Autoimmune	Varicose Vein	1
Anaemia Haemolytic Autoimmune	Vertigo	1
Anaemia Macrocytic	Abnormal Dreams	1
Anaemia Macrocytic	Agitation	1
Anaemia Macrocytic	Ankylosing Spondylitis	1
Anaemia Macrocytic	Bronchioloalveolar Carcinoma	0.5
Anaemia Macrocytic	Chills	1
Anaemia Macrocytic	Eczema Infected	1
Anaemia Macrocytic	Epididymitis	1
Anaemia Macrocytic	Genital Pain	1
Anaemia Macrocytic	Monocyte Count Increased	1
Anaemia Macrocytic	Obsessive-Compulsive Disorder	0.67
Anaemia Macrocytic	Organising Pneumonia	1
Anaemia Macrocytic	Osteitis	0.5
Anaemia Macrocytic	Peripheral Ischaemia	1
Anaemia Macrocytic	Priapism	1
Anaemia Macrocytic	Skin Turgor Decreased	1
Anaemia Macrocytic	Swelling	1
Anaemia Macrocytic	Urogenital Disorder	0.67
Anaemia Macrocytic	Uterine Pain	1
Anaemia Megaloblastic	Acquired Night Blindness	1
Anaemia Megaloblastic	Breast Swelling	1
Anaemia Megaloblastic	Cor Pulmonale	0.67
Anaemia Megaloblastic	Demyelinating Polyneuropathy	0.67
Anaemia Megaloblastic	Emotional Distress	1
Anaemia Megaloblastic	Hemiparesis	1
Anaemia Megaloblastic	Hypercalcaemia	1
Anaemia Megaloblastic	Hypogeusia	1
Anaemia Megaloblastic	Infrequent Bowel Movements	1
Anaemia Megaloblastic	Irritable Bowel Syndrome	1
Anaemia Megaloblastic	Jaundice Cholestatic	1
Anaemia Megaloblastic	Joint Swelling	1
Anaemia Megaloblastic	Lichenoid Keratosis	0.67
Anaemia Megaloblastic	Macrocytosis	1
Anaemia Megaloblastic	Mania	0.67
Anaemia Megaloblastic	Pruritus Genital	0.67
Anaemia Megaloblastic	Pseudomembranous Colitis	1
Anaemia Megaloblastic	Tendinous Contracture	1
Anaemia Megaloblastic	Yellow Skin	1
Anaemia Vitamin B12 Deficiency	Abdominal Pain	1
Anaemia Vitamin B12 Deficiency	Abnormal Faeces	1
Anaemia Vitamin B12 Deficiency	Application Site Reaction	1
Anaemia Vitamin B12 Deficiency	Bladder Stenosis	0.67
Anaemia Vitamin B12 Deficiency	Laboratory Test Abnormal	1
Anaemia Vitamin B12 Deficiency	Rectal Tenesmus	1
Anaemia Vitamin B12 Deficiency	Skin Lesion	0.67
Anal Atresia	Claustrophobia	1
Anal Atresia	Ear Haemorrhage	1
Anal Atresia	Ear Pruritus	1
Anal Atresia	Electrocardiogram Qt Shortened	1
Anal Atresia	Folliculitis	1
Anal Atresia	Gastroduodenitis	1
Anal Atresia	Haemochromatosis	1
Anal Atresia	High Density Lipoprotein Decreased	1
Anal Atresia	Hypovolaemia	1
Anal Atresia	Ileitis	1
Anal Atresia	Lacrimation Decreased	1
Anal Atresia	Menorrhagia	1
Anal Atresia	Myopathy Toxic	1
Anal Atresia	Onychomycosis	1
Anal Atresia	Personality Change	0.67
Anal Atresia	Pleurisy	1
Anal Atresia	Skin Odour Abnormal	1
Anal Atresia	Steatorrhoea	1
Anal Atresia	Toxoplasmosis	0.67
Anal Atresia	Vein Disorder	1
Anal Cancer	Acquired Immunodeficiency Syndrome	1
Anal Cancer	Amyotrophic Lateral Sclerosis	1
Anal Cancer	Anaemia Megaloblastic	1
Anal Cancer	Application Site Anaesthesia	1
Anal Cancer	Arteritis	1
Anal Cancer	Atrioventricular Block First Degree	1
Anal Cancer	Becker's Muscular Dystrophy	1
Anal Cancer	Benign Intracranial Hypertension	1
Anal Cancer	Blood Disorder	1
[truncated: 55,902 more rows]
