# Supplementary material for: Ranking Adverse Drug Reactions With Crowdsourcing
Source: J Med Internet Res. 2015 Mar 23;17(3):e80. doi: 10.2196/jmir.3962 (PMC4387295; doi:10.2196/jmir.3962)
Supplement: Supplementary file 4 [file jmir_v17i3e80_app4.xlsx]

## Sheet: Ranked ADRs
Name	Rank score	Rank Stdev (% out 2929)
CARDIAC ARREST	1	0.897036
BONE CANCER METASTATIC	0.982921	0.204848
LEFT VENTRICULAR FAILURE	0.973702	0.839303
HIV INFECTION	0.971544	0.809613
ANAL CANCER	0.956513	0.156455
LUNG CANCER METASTATIC	0.955205	1.25459
HAEMORRHAGE INTRACRANIAL	0.951337	2.9191
CHRONIC MYELOID LEUKAEMIA	0.951006	2.96519
COMA	0.941615	0.454649
BREAST CANCER	0.940617	1.1799
MULTI-ORGAN FAILURE	0.939158	3.2996
CARDIOPULMONARY FAILURE	0.938708	2.14203
CARDIAC DEATH	0.938535	2.19312
CHRONIC LEUKAEMIA	0.937102	1.66431
CARDIO-RESPIRATORY ARREST	0.934687	5.15195
PULMONARY EMBOLISM	0.93441	4.8421
COMPLETED SUICIDE	0.93333	4.14167
METASTATIC RENAL CELL CARCINOMA	0.927304	5.19454
HEPATIC ANGIOSARCOMA	0.926297	3.06557
ANAPLASTIC THYROID CANCER	0.920357	3.11909
OVARIAN EPITHELIAL CANCER STAGE IV	0.913908	12.618
SUDDEN CARDIAC DEATH	0.911655	3.16841
RIGHT VENTRICULAR FAILURE	0.911164	3.11735
AORTIC ANEURYSM RUPTURE	0.911	8.39884
CARDIAC FAILURE ACUTE	0.910892	2.06746
CARDIAC FAILURE CHRONIC	0.905629	4.62767
THYROID CANCER	0.905171	7.95225
CHRONIC LYMPHOCYTIC LEUKAEMIA	0.904091	1.35121
VENTRICULAR FAILURE	0.899654	7.14373
B-CELL TYPE ACUTE LEUKAEMIA	0.897229	1.72338
BRONCHIOLOALVEOLAR CARCINOMA	0.896687	7.61355
ANEURYSM RUPTURED	0.893928	11.4171
RENAL CELL CARCINOMA	0.892579	3.23341
HAEMATOLOGICAL MALIGNANCY	0.889894	1.36181
ATRIOVENTRICULAR BLOCK COMPLETE	0.888643	3.00644
SKIN CANCER	0.88615	1.20804
MYOCARDIAL RUPTURE	0.885231	2.59392
PROSTATE CANCER METASTATIC	0.884398	0.825298
BRAIN OEDEMA	0.883054	2.9219
PULMONARY HAEMORRHAGE	0.88264	2.33138
INTRAVENTRICULAR HAEMORRHAGE	0.880814	1.19495
CEREBRAL HAEMATOMA	0.879945	5.9127
NECROTISING FASCIITIS	0.879781	0.819629
CEREBRAL ARTERY EMBOLISM	0.87959	6.99942
SUBARACHNOID HAEMORRHAGE	0.87775	3.31054
RENAL CORTICAL NECROSIS	0.877212	11.9916
ACUTE LYMPHOCYTIC LEUKAEMIA	0.877014	3.9263
SUDDEN INFANT DEATH SYNDROME	0.876964	6.8071
ASTROCYTOMA	0.876254	16.3225
STATUS EPILEPTICUS	0.875491	8.21164
TOXIC EPIDERMAL NECROLYSIS	0.874252	9.90842
PERIVENTRICULAR LEUKOMALACIA	0.874232	1.63392
OVARIAN CANCER	0.873986	3.62226
GASTRIC CANCER	0.873399	1.25087
ISCHAEMIC STROKE	0.873338	1.09057
MALIGNANT MELANOMA	0.872985	10.453
VENTRICULAR DYSFUNCTION	0.872984	6.16362
LUNG NEOPLASM MALIGNANT	0.872927	4.95896
RECTAL CANCER	0.872819	2.78268
ACUTE PROMYELOCYTIC LEUKAEMIA	0.870883	6.8888
LARYNGEAL CANCER	0.869733	2.3242
ACUTE MYELOID LEUKAEMIA	0.868502	8.60073
CAROTID ARTERY THROMBOSIS	0.867865	9.89801
RESPIRATORY PARALYSIS	0.867734	1.38781
METASTASES TO LIVER	0.867079	3.38281
CARDIOMYOPATHY	0.867003	5.48083
ISCHAEMIC CEREBRAL INFARCTION	0.866414	4.20978
LARGE INTESTINE CARCINOMA	0.866254	5.89934
FOLLICULAR THYROID CANCER	0.866152	22.4456
AUTOIMMUNE HEPATITIS	0.865513	5.89928
TUBERCULOSIS	0.864706	12.2461
STILLBIRTH	0.86466	4.38447
PROGRESSIVE MULTIFOCAL LEUKOENCEPHALOPATHY	0.863674	6.04353
GASTROINTESTINAL STROMAL TUMOUR	0.86336	5.07425
ANEURYSM	0.862964	2.01521
CEREBRAL HAEMORRHAGE	0.862748	0.809613
GASTROINTESTINAL CARCINOMA	0.862729	3.10392
MESENTERIC ARTERY THROMBOSIS	0.861611	3.16804
BRAIN CANCER METASTATIC	0.860632	0.512499
NECROSIS	0.860449	8.87526
INTRA-UTERINE DEATH	0.859541	13.6595
AORTIC VALVE INCOMPETENCE	0.85874	3.28189
LARYNGEAL NEOPLASM	0.857634	11.7985
METASTASIS	0.85759	1.69656
TRANSPLANT REJECTION	0.857389	7.64631
PANCREATIC CARCINOMA	0.856883	2.55726
MYELOID LEUKAEMIA	0.856563	2.16154
RESPIRATORY FAILURE	0.856541	4.5971
RENAL FAILURE	0.85646	4.6071
CEREBROVASCULAR INSUFFICIENCY	0.85582	12.4167
LYMPHOCYTIC LEUKAEMIA	0.855595	1.62246
FIBROSARCOMA	0.855434	3.72235
CEREBRAL ISCHAEMIA	0.855108	12.9954
COMA HEPATIC	0.85365	6.16952
NON-SMALL CELL LUNG CANCER	0.853243	0.73859
PULMONARY THROMBOSIS	0.85316	5.2828
HEPATIC HAEMORRHAGE	0.850302	6.89021
ENDOMETRIAL CANCER	0.850143	6.59559
CARDIAC SEPTAL DEFECT	0.850005	0.851711
BONE MARROW NECROSIS	0.848904	9.57178
PAPILLARY THYROID CANCER	0.846989	2.74543
HEPATIC ENCEPHALOPATHY	0.846941	10.8049
MASTOCYTIC LEUKAEMIA	0.845444	3.17759
PROSTATE CANCER	0.844917	7.69146
CHORIOCARCINOMA	0.844541	8.28749
MULTIPLE MYELOMA	0.844244	3.37136
AMYOTROPHIC LATERAL SCLEROSIS	0.843628	14.6798
GALLBLADDER CANCER	0.843358	4.5732
ENCEPHALOCELE	0.842496	4.33156
ACUTE HEPATIC FAILURE	0.841518	8.05919
HYPOGLYCAEMIC COMA	0.841094	11.8003
ACUTE LEUKAEMIA	0.840902	3.3941
ANGIOSARCOMA	0.840833	8.23149
ASPHYXIA	0.840431	9.90672
METASTATIC NEOPLASM	0.83987	7.79351
CEREBRAL THROMBOSIS	0.83962	13.1927
HEAD AND NECK CANCER	0.839477	3.48264
CORONARY ARTERY OCCLUSION	0.839126	25.3435
CHROMOSOMAL DELETION	0.839104	5.49096
CENTRAL NERVOUS SYSTEM NEOPLASM	0.83836	5.71889
CEREBRAL INFARCTION	0.838275	15.1837
CARDIAC FAILURE CONGESTIVE	0.837438	9.18796
CHRONIC OBSTRUCTIVE PULMONARY DISEASE	0.837155	1.04694
ORGAN FAILURE	0.836955	6.86937
ELECTROMECHANICAL DISSOCIATION	0.836632	9.51958
TRANSPLANT FAILURE	0.836426	1.81014
SEPTIC SHOCK	0.83633	8.12256
CHRONIC ALLOGRAFT NEPHROPATHY	0.836277	0.493969
BONE SARCOMA	0.836058	2.38989
SARCOMA	0.835862	5.38799
ADENOCARCINOMA	0.835759	2.35584
HAEMORRHAGIC STROKE	0.835491	3.63874
MANTLE CELL LYMPHOMA	0.835023	22.3895
HAEMODYNAMIC INSTABILITY	0.834707	7.08968
GLIOBLASTOMA	0.834258	10.0652
REYES SYNDROME	0.833217	4.43172
DEMYELINATION	0.832149	7.62843
NEUROLEPTIC MALIGNANT SYNDROME	0.832116	2.49232
GLIOBLASTOMA MULTIFORME	0.831993	9.93196
DIFFUSE LARGE B-CELL LYMPHOMA	0.831854	2.66791
RESPIRATORY ARREST	0.831822	10.0735
LIVER TRANSPLANT REJECTION	0.831223	5.44705
HODGKINS DISEASE	0.831222	3.0849
NECROTISING COLITIS	0.831144	3.08074
RHEUMATIC HEART DISEASE	0.830567	4.0819
ACUTE MYOCARDIAL INFARCTION	0.829484	17.0324
VASCULAR PSEUDOANEURYSM	0.829323	7.38664
MYOCARDIAL ISCHAEMIA	0.829321	4.40952
CEREBRAL PALSY	0.829038	2.38265
QUADRIPLEGIA	0.828725	0.898335
HAEMORRHAGIC ANAEMIA	0.827772	2.27145
LYMPHOMA	0.827399	0.677973
CAROTID ARTERY OCCLUSION	0.827242	17.2578
HEPATIC FAILURE	0.827179	12.4316
HEPATORENAL SYNDROME	0.825707	13.333
CENTRAL NERVOUS SYSTEM INFECTION	0.824836	0.563418
MESENTERIC OCCLUSION	0.822303	22.2384
NEUROBLASTOMA	0.822222	4.26225
ERYTHROLEUKAEMIA	0.822111	5.0004
ISCHAEMIC HEPATITIS	0.821029	19.7338
CARDIOGENIC SHOCK	0.820724	2.17068
PANCREATITIS NECROTISING	0.820149	6.46006
ANENCEPHALY	0.819869	8.95632
SMALL CELL LUNG CANCER STAGE UNSPECIFIED	0.818923	5.95298
GASTROINTESTINAL NEOPLASM	0.818844	17.828
BURKITTS LYMPHOMA	0.817964	6.91784
NEPHROGENIC SYSTEMIC FIBROSIS	0.817911	6.19233
RENAL AGENESIS	0.817786	5.88946
ATRIOVENTRICULAR BLOCK	0.817665	6.06039
SUICIDE ATTEMPT	0.817583	0.622397
CARCINOMA IN SITU	0.815321	10.3305
ACQUIRED HAEMOPHILIA	0.813546	3.81223
BRONCHOPLEURAL FISTULA	0.81307	11.8663
HYDROPS FOETALIS	0.813058	11.3066
PERICARDIAL HAEMORRHAGE	0.811165	19.2399
RENAL TUBULAR NECROSIS	0.81107	9.12426
LUNG ADENOCARCINOMA STAGE I	0.811044	20.9624
BLINDNESS	0.810204	21.1555
HEPATITIS C	0.808791	8.16266
EOSINOPHILIC MYOCARDITIS	0.808711	7.73619
MYOCARDIAL INFARCTION	0.808092	17.6571
LOWER GASTROINTESTINAL HAEMORRHAGE	0.807969	6.62662
CONGENITAL CARDIOVASCULAR ANOMALY	0.807092	16.0797
ANOPHTHALMOS	0.806641	10.6424
HEPATITIS GRANULOMATOUS	0.806342	17.7425
UTERINE RUPTURE	0.806254	7.66063
HYPERAMMONAEMIA	0.804531	3.40028
RENAL FAILURE ACUTE	0.803794	12.8147
NEUROECTODERMAL NEOPLASM	0.803702	5.77948
MYELODYSPLASTIC SYNDROME	0.803141	9.20072
TRANSIENT ISCHAEMIC ATTACK	0.801928	9.29726
PULSELESS ELECTRICAL ACTIVITY	0.800432	0.710709
INTESTINAL STOMA COMPLICATION	0.800081	15.8657
PHAEOCHROMOCYTOMA	0.799922	3.35565
ACUTE RESPIRATORY FAILURE	0.799565	25.6662
BRAIN NEOPLASM	0.799208	24.2597
PARALYSIS	0.796622	22.0565
NEUROMYOPATHY	0.796589	12.3777
SCHIZOAFFECTIVE DISORDER	0.795804	2.00603
PITUITARY TUMOUR	0.795342	2.64597
CYSTIC FIBROSIS	0.794475	13.652
SUBDURAL HAEMATOMA	0.793977	5.83651
AORTIC VALVE STENOSIS	0.793812	3.35577
SPINAL CORD INFARCTION	0.793367	16.8908
EPILEPSY	0.792592	7.6777
ENDOCARDIAL FIBROSIS	0.791757	1.59017
EMBOLISM ARTERIAL	0.790816	9.87637
AGRANULOCYTOSIS	0.790765	8.15742
HYPOVOLAEMIC SHOCK	0.790525	13.1465
NEURAL TUBE DEFECT	0.790127	14.9563
CEREBRAL VENOUS THROMBOSIS	0.789724	4.3533
LEUKAEMIA	0.789699	6.41312
TOXIC SHOCK SYNDROME	0.789519	9.10917
CARDIAC FAILURE	0.789294	1.59858
UTERINE CANCER	0.78908	15.9258
CHOREA	0.788849	3.66555
POTTERS SYNDROME	0.78877	20.1432
DIABETIC HYPEROSMOLAR COMA	0.788499	9.01592
SPINA BIFIDA	0.788164	19.1219
KIDNEY FIBROSIS	0.787891	7.79936
HAEMORRHAGE NEONATAL	0.787721	0.912496
GLOMERULONEPHRITIS RAPIDLY PROGRESSIVE	0.787356	8.75513
ARTERIAL THROMBOSIS	0.786769	14.6454
OESOPHAGEAL CARCINOMA	0.78671	7.88291
NEPHRITIC SYNDROME	0.786624	6.69226
INTESTINAL PERFORATION	0.786244	5.53325
ANAEMIA HAEMOLYTIC AUTOIMMUNE	0.786233	7.72601
NECROSIS ISCHAEMIC	0.786224	2.66572
CORONARY ARTERY DISEASE	0.785781	6.25424
DEMENTIA ALZHEIMERS TYPE	0.785773	1.68692
ATRIOVENTRICULAR BLOCK SECOND DEGREE	0.784688	9.80233
CHRONIC GRAFT VERSUS HOST DISEASE	0.784157	19.2377
CONGESTIVE CARDIOMYOPATHY	0.783674	3.53661
RUPTURED ECTOPIC PREGNANCY	0.78344	9.3545
OSTEONECROSIS OF JAW	0.783425	18.3607
POLIOMYELITIS	0.783416	17.271
MULTIPLE ENDOCRINE ADENOMATOSIS	0.783405	3.90825
TRISOMY 18	0.783405	5.02149
VASCULAR DEMENTIA	0.782608	7.78186
LYMPHOPROLIFERATIVE DISORDER	0.781698	4.55336
CEREBROVASCULAR ACCIDENT	0.781222	9.22356
BLADDER CANCER	0.780872	4.55788
GASTROINTESTINAL PERFORATION	0.780105	9.87264
AUTOIMMUNE DISORDER	0.780083	18.8037
ENDOCRINE NEOPLASM	0.779831	8.68621
OPTIC ISCHAEMIC NEUROPATHY	0.779605	6.81805
HEPATIC NEOPLASM MALIGNANT	0.778977	8.67226
CORONARY ARTERY INSUFFICIENCY	0.778918	18.7489
DEMENTIA	0.778908	3.66634
COLORECTAL CANCER	0.778405	12.072
TORSADE DE POINTES	0.777889	19.8472
LUNG ADENOCARCINOMA	0.777838	13.7724
INTRACRANIAL ANEURYSM	0.777643	15.9278
ACUTE PULMONARY OEDEMA	0.777546	2.62185
CEREBRAL ATROPHY	0.777375	9.13282
DEMENTIA WITH LEWY BODIES	0.776656	7.35319
ACQUIRED IMMUNODEFICIENCY SYNDROME	0.776486	7.07067
ARTERIOSCLEROSIS CORONARY ARTERY	0.776466	22.8973
BRAIN HYPOXIA	0.776274	9.29849
RENAL FAILURE CHRONIC	0.775895	1.81121
ENDOCARDITIS	0.775848	9.30784
LARGE INTESTINE PERFORATION	0.774812	4.08514
CARDIAC AMYLOIDOSIS	0.773743	5.0548
MESOTHELIOMA	0.773722	7.29454
ENDOCRINE NEOPLASM MALIGNANT	0.773572	5.20298
ISCHAEMIC CARDIOMYOPATHY	0.773024	10.0648
LEUKAEMIA CUTIS	0.772929	16.4659
VENTRICULAR SEPTAL DEFECT	0.772508	16.7464
SYSTEMIC LUPUS ERYTHEMATOSUS	0.77242	4.89973
CEREBROVASCULAR DISORDER	0.772021	0.407318
CEREBELLAR SYNDROME	0.771592	17.4564
MULTIPLE SCLEROSIS	0.771559	0.877993
MUSCULOSKELETAL DEFORMITY	0.770936	0.407318
GLOMERULONEPHROPATHY	0.770879	4.8439
SPINE MALFORMATION	0.770793	23.7832
DIABETIC COMA	0.769077	4.37347
ASEPTIC NECROSIS BONE	0.768982	8.87874
ANTERIOR SPINAL ARTERY SYNDROME	0.768593	38.529
HEART DISEASE CONGENITAL	0.767199	8.69434
TRIFASCICULAR BLOCK	0.766339	8.3015
IDIOPATHIC PULMONARY FIBROSIS	0.765859	8.82607
SYSTEMIC INFLAMMATORY RESPONSE SYNDROME	0.765671	9.77787
HEREDITARY ANGIOEDEMA	0.765141	6.60062
ACUTE CORONARY SYNDROME	0.764726	11.4537
HIV TEST POSITIVE	0.764521	3.52781
BASAL CELL CARCINOMA	0.76435	12.7749
HAEMORRHAGIC DISORDER	0.764147	7.45387
HYPERTHERMIA MALIGNANT	0.763779	8.91194
PULMONARY INFARCTION	0.763598	12.1771
CARCINOID TUMOUR	0.763567	5.21261
PAROXYSMAL NOCTURNAL HAEMOGLOBINURIA	0.763494	22.0184
PULMONARY FIBROSIS	0.762991	12.2815
HEPATIC CIRRHOSIS	0.762301	12.9963
MEDIASTINUM NEOPLASM	0.760019	9.82957
HYPOPLASTIC ANAEMIA	0.759702	16.8026
MULTIPLE CONGENITAL ABNORMALITIES	0.759233	12.0967
THROMBOTIC MICROANGIOPATHY	0.758576	10.4877
NEPHROSCLEROSIS	0.75846	2.74896
ENDOMETRIAL NEOPLASM	0.758158	27.9742
POLYCYTHAEMIA VERA	0.757817	4.46513
RHABDOMYOLYSIS	0.757569	7.57507
DIABETIC KETOACIDOSIS	0.756932	11.7082
BRAIN ABSCESS	0.756895	5.57623
TUMOUR NECROSIS	0.756416	14.5695
CRANIAL NERVE PARALYSIS	0.756086	2.93721
CONGENITAL CENTRAL NERVOUS SYSTEM ANOMALY	0.755833	19.445
HEPATITIS CHOLESTATIC	0.755755	19.9627
MENINGITIS ASEPTIC	0.755464	26.1019
INTRACARDIAC THROMBUS	0.754746	1.47757
SICKLE CELL ANAEMIA WITH CRISIS	0.754008	16.3688
PULMONARY HYPOPLASIA	0.75286	4.18901
ENCEPHALOPATHY	0.752463	7.65637
CERVIX CARCINOMA	0.752062	5.4452
GASTRIC PERFORATION	0.752023	17.3401
APLASTIC ANAEMIA	0.751957	13.1885
GREY SYNDROME NEONATAL	0.751929	7.47628
INTESTINAL HAEMORRHAGE	0.751866	1.40616
PNEUMOCYSTIS CARINII INFECTION	0.751435	4.17907
CEREBRAL ARTERITIS	0.750971	5.69663
T-CELL LYMPHOMA	0.750923	4.4569
NOCARDIOSIS	0.750519	24.8109
CRANIAL NERVE DISORDER	0.749802	5.10757
ENCEPHALITIS	0.749292	2.8485
NEOPLASM PROSTATE	0.748894	26.5132
CAROTID ARTERY STENOSIS	0.748571	4.76281
MALIGNANT GLIOMA	0.748435	12.0543
PYODERMA GANGRENOSUM	0.748224	3.31153
OESOPHAGEAL VARICES HAEMORRHAGE	0.748193	6.73419
SINOATRIAL BLOCK	0.748154	2.31633
RENAL PAPILLARY NECROSIS	0.748104	15.5469
BLAST CELL CRISIS	0.747794	22.5559
HYPOGLYCAEMIC SEIZURE	0.747562	3.68416
TRANSFUSION REACTION	0.746508	6.79922
GASTROINTESTINAL FISTULA	0.74648	4.04835
KAPOSIS SARCOMA AIDS RELATED	0.746438	4.57766
GASTRIC HAEMORRHAGE	0.74643	8.27534
KAPOSIS SARCOMA	0.746414	25.497
ENCEPHALITIS CYTOMEGALOVIRUS	0.744826	2.53414
MALIGNANT OVARIAN CYST	0.744728	14.2446
MYOCLONIC EPILEPSY	0.744722	18.1236
ADRENAL HAEMORRHAGE	0.744599	11.6297
TUMOUR INVASION	0.744502	5.34422
MYOCARDITIS	0.744461	4.49712
MALIGNANT HISTIOCYTOSIS	0.744161	18.1055
SARCOMA UTERUS	0.743555	12.4023
DIASTOLIC DYSFUNCTION	0.742597	0.685383
HEPATITIS VIRAL	0.742567	2.16791
RETROPERITONEAL FIBROSIS	0.741865	26.0497
PERICARDIAL EFFUSION	0.741783	9.50396
HEPATITIS B	0.741751	19.8373
PARAPLEGIA	0.741553	10.218
NEUTROPENIC COLITIS	0.741405	8.65147
HEPATOSPLENOMEGALY	0.740465	0.58174
HEPATIC ARTERY THROMBOSIS	0.740442	13.1065
POST TRANSPLANT LYMPHOPROLIFERATIVE DISORDER	0.740358	1.8096
GUILLAIN-BARRE SYNDROME	0.740201	6.92186
CARDIAC VALVE DISEASE	0.740167	12.1315
UPPER GASTROINTESTINAL HAEMORRHAGE	0.740137	9.22084
PERICARDITIS CONSTRICTIVE	0.739949	3.31224
WHITE BLOOD CELL DISORDER	0.739914	1.87591
CEREBRAL ARTERIOSCLEROSIS	0.739714	22.7335
MITOCHONDRIAL TOXICITY	0.738198	4.30023
MENINGOCELE	0.73793	10.5541
CARDIAC DISORDER	0.737844	6.79038
HAEMOLYTIC URAEMIC SYNDROME	0.737397	5.55333
PNEUMONIA ASPIRATION	0.736627	13.2036
IMMUNE RECONSTITUTION SYNDROME	0.73643	3.75638
EPSTEIN-BARR VIRUS INFECTION	0.735547	13.5471
PULMONARY VALVE INCOMPETENCE	0.735354	21.7086
KERATITIS HERPETIC	0.734958	23.042
SQUAMOUS CELL CARCINOMA	0.734899	3.498
PURPURA FULMINANS	0.73442	4.95512
GENITOURINARY TRACT NEOPLASM	0.733731	23.9381
RENAL TUBULAR DISORDER	0.733157	5.51933
SPINAL CORD COMPRESSION	0.732815	14.8412
BONE MARROW DEPRESSION	0.732707	6.40206
MITRAL VALVE DISEASE	0.732375	15.6432
VENTRICULAR FIBRILLATION	0.732019	8.44548
EHLERS-DANLOS SYNDROME	0.732007	5.6182
GANGRENE	0.731081	5.77648
TACHYCARDIA FOETAL	0.731029	22.6168
CORONARY ARTERY THROMBOSIS	0.730982	6.40661
ALVEOLAR PROTEINOSIS	0.730873	6.62926
LOEFFLERS SYNDROME	0.730866	8.60389
ATAXIA TELANGIECTASIA	0.73013	17.6286
LEFT VENTRICULAR DYSFUNCTION	0.730125	10.2178
RENAL APLASIA	0.729463	5.42454
PSYCHOTIC DISORDER	0.72943	9.62606
GASTROINTESTINAL DYSPLASIA	0.729395	5.243
AORTIC STENOSIS	0.729073	1.25459
FALLOTS TETRALOGY	0.728554	11.4555
CYSTITIS HAEMORRHAGIC	0.728319	19.0402
VASCULITIS NECROTISING	0.728089	8.492
CATATONIA	0.727728	41.5537
PANCREATIC NECROSIS	0.727707	16.3922
CERVIX CARCINOMA STAGE 0	0.727681	9.15064
MENTAL RETARDATION	0.727537	27.347
MYELOFIBROSIS	0.727365	22.3674
SUICIDAL BEHAVIOUR	0.726925	8.5355
HEPATIC FIBROSIS	0.726836	7.33915
HEPATIC NECROSIS	0.726608	10.8923
MUSCLE NECROSIS	0.726591	13.9372
GLOMERULONEPHRITIS MEMBRANOUS	0.726471	12.7279
AORTIC ANEURYSM	0.725767	2.44017
PNEUMOCYSTIS JIROVECI PNEUMONIA	0.725741	3.4298
PSYCHOMOTOR RETARDATION	0.725562	17.5923
CEREBELLAR ATAXIA	0.725526	4.88006
HEPATIC ECHINOCOCCIASIS	0.72544	8.87439
COR PULMONALE	0.72506	8.80505
RETROPERITONEAL HAEMORRHAGE	0.724349	23.8415
BONE NEOPLASM	0.723705	5.65185
UROGENITAL DISORDER	0.723642	13.0996
ANGIOPATHY	0.72323	15.6584
ALVEOLITIS FIBROSING	0.722398	12.2275
LACUNAR INFARCTION	0.721962	5.93277
PANCREATITIS HAEMORRHAGIC	0.721835	5.65576
ATRIAL HYPERTROPHY	0.721189	4.46121
ACUTE RESPIRATORY DISTRESS SYNDROME	0.720924	10.6094
MENINGITIS	0.720636	15.1588
CEREBROSPINAL FLUID RHINORRHOEA	0.720461	9.48976
THYROTOXIC CRISIS	0.72016	4.92303
PARAPARESIS	0.72011	24.8012
OESOPHAGEAL OBSTRUCTION	0.719675	5.27138
EMBOLISM	0.719101	5.33206
RILEY-DAY SYNDROME	0.718508	3.71582
OESOPHAGEAL HAEMORRHAGE	0.718391	14.072
HEMIPLEGIA	0.718245	0.923921
PYELONEPHRITIS ACUTE	0.718029	29.4197
HEPATOMEGALY	0.717903	14.3671
HEPATITIS FULMINANT	0.71776	7.40059
FOETAL DISTRESS SYNDROME	0.716965	14.1857
GASTROINTESTINAL HAEMORRHAGE	0.71691	22.5702
ATRIOVENTRICULAR BLOCK FIRST DEGREE	0.716588	13.0629
PNEUMONIA KLEBSIELLA	0.71651	25.6515
RENAL ARTERY STENOSIS	0.715644	4.86631
PHENYLKETONURIA	0.714938	9.46251
ATHEROSCLEROSIS	0.714833	8.4021
ECLAMPSIA	0.714646	23.1994
ARRHYTHMIA SUPRAVENTRICULAR	0.714448	16.0483
ISCHAEMIC NEUROPATHY	0.713799	21.8513
AUTOIMMUNE THROMBOCYTOPENIA	0.713175	0.689903
REVERSIBLE ISCHAEMIC NEUROLOGICAL DEFICIT	0.71283	7.03486
SPINAL CORD DISORDER	0.712557	2.25858
LEFT ATRIAL HYPERTROPHY	0.711899	10.7106
CEREBROSPINAL FLUID LEAKAGE	0.711851	10.3575
GLOMERULONEPHRITIS	0.71141	42.5955
BLADDER NEOPLASM	0.711141	12.8306
ARGININOSUCCINATE SYNTHETASE DEFICIENCY	0.710813	35.3459
HEPATITIS	0.710627	6.78909
CRYPTOCOCCOSIS	0.710486	5.48784
PNEUMOCONIOSIS	0.710376	9.4227
PHARYNGEAL HAEMORRHAGE	0.709288	3.70194
NEOPLASM MALIGNANT	0.708797	12.4719
CARDIAC FIBRILLATION	0.708608	4.94437
OSTEOGENESIS IMPERFECTA	0.70812	33.1896
SEPSIS	0.707858	11.0828
MYCOBACTERIUM AVIUM COMPLEX INFECTION	0.707806	16.9419
VITH NERVE PARALYSIS	0.707447	12.5811
RENAL VASCULITIS	0.707355	14.4594
ISCHAEMIA	0.707078	24.2284
CHRONIC HEPATITIS	0.706945	13.4647
PITUITARY INFARCTION	0.706943	2.66791
PELVIC NEOPLASM	0.706919	14.4389
LIVER ABSCESS	0.706901	17.1802
AORTIC DISORDER	0.706559	3.30995
MENINGITIS CRYPTOCOCCAL	0.706205	8.69747
PELVIC INFECTION	0.705199	4.86563
GRAFT VERSUS HOST DISEASE	0.704872	9.06978
PERITONEAL HAEMORRHAGE	0.704844	24.29
SKULL MALFORMATION	0.704656	5.81409
BRONCHOPNEUMONIA	0.703985	15.2707
OSTEONECROSIS	0.703622	21.9885
PROGRESSIVE SUPRANUCLEAR PALSY	0.703538	6.27755
INFARCTION	0.703279	20.9508
DIHYDROPYRIMIDINE DEHYDROGENASE DEFICIENCY	0.703032	4.11744
ARTERIOVENOUS FISTULA	0.702991	9.47212
EPIGLOTTITIS	0.702905	14.8991
HAEMORRHAGE URINARY TRACT	0.702433	19.2587
SYPHILIS	0.702331	9.64977
NEOPLASM	0.702228	3.57252
VENOOCCLUSIVE LIVER DISEASE	0.70199	11.5922
TYPE 1 DIABETES MELLITUS	0.701821	6.05875
LEUKOPENIA	0.701761	23.8811
OESOPHAGEAL NEOPLASM	0.701617	4.33021
PULMONARY MASS	0.701299	3.87551
CONVULSION NEONATAL	0.701159	7.44542
HYPOXIA	0.701153	18.4049
LYMPHATIC DISORDER	0.7009	8.61616
ARTERIOSCLEROSIS	0.700866	22.6269
PAPILLOEDEMA	0.699753	13.6981
LERICHE SYNDROME	0.699746	3.53826
CHRONIC OBSTRUCTIVE AIRWAYS DISEASE EXACERBATED	0.699234	9.27843
MONONEURITIS	0.698849	8.547
IIIRD NERVE PARALYSIS	0.698835	10.1433
BECKERS MUSCULAR DYSTROPHY	0.698723	14.4828
DUODENAL ULCER PERFORATION	0.698314	17.2032
BILATERAL HYDRONEPHROSIS	0.698307	3.13215
PULSE ABSENT	0.69778	13.0908
CACHEXIA	0.697444	22.0946
DIABETIC AUTONOMIC NEUROPATHY	0.697354	14.2445
CARDIOVASCULAR DISORDER	0.696692	9.8198
BALTIC MYOCLONIC EPILEPSY	0.696441	16.7899
CAPILLARY LEAK SYNDROME	0.696322	9.18538
SEVERE ACUTE RESPIRATORY SYNDROME	0.69631	16.9546
ATRIAL SEPTAL DEFECT	0.695708	2.97663
NEUTROPENIC SEPSIS	0.694736	11.3015
LEUKOENCEPHALOPATHY	0.69465	9.52668
SUPERIOR VENA CAVA SYNDROME	0.694471	9.63762
THALASSAEMIA	0.694249	1.83423
LIMB REDUCTION DEFECT	0.693433	2.68533
ATELECTASIS	0.693081	19.9104
BILIARY FIBROSIS	0.692972	28.5215
DUODENAL ULCER HAEMORRHAGE	0.69275	11.3183
ARACHNOIDITIS	0.692316	9.93672
HEPATITIS CHRONIC ACTIVE	0.692044	24.1494
EVANS SYNDROME	0.691484	8.30873
SHOCK HAEMORRHAGIC	0.691251	8.70051
WHITE BLOOD CELL COUNT DECREASED	0.691202	24.5451
VAGINAL NEOPLASM	0.690988	14.0942
PARATHYROID TUMOUR	0.690935	3.19442
MALIGNANT URINARY TRACT NEOPLASM	0.690518	6.38023
HYDROCEPHALUS	0.690436	14.2492
SULPHAEMOGLOBINAEMIA	0.689992	10.6531
BRUGADA SYNDROME	0.689922	17.3244
GASTROINTESTINAL MALFORMATION	0.689853	22.6575
EXOMPHALOS	0.689784	16.2315
HEPATOBILIARY DISEASE	0.689718	10.7692
THROMBOCYTOPENIC PURPURA	0.688661	7.73664
CARDIAC HYPERTROPHY	0.68799	12.3147
EOSINOPHILIC PNEUMONIA	0.687989	23.9274
DEAFNESS PERMANENT	0.687794	21.9949
ARTERIAL STENOSIS	0.685386	4.01322
METABOLIC ENCEPHALOPATHY	0.685348	5.39739
CHOROIDAL DETACHMENT	0.683961	4.46339
CONNECTIVE TISSUE DISORDER	0.68394	6.33755
HEPATITIS ACUTE	0.68333	12.7166
MALIGNANT HYPERTENSION	0.683283	29.6084
BLOOD DISORDER	0.682994	6.36252
TRISOMY 21	0.682815	23.2989
CORONARY ARTERY STENOSIS	0.682589	10.2516
MONOPLEGIA	0.680941	8.74758
VENOUS THROMBOSIS	0.679723	3.48883
VENTRICULAR HYPERTROPHY	0.679376	18.5387
HYPOVOLAEMIA	0.678809	1.25273
ANOXIA	0.678469	11.9177
VASCULAR CALCIFICATION	0.678329	19.5997
LARGE INTESTINAL OBSTRUCTION	0.678109	5.09225
HEPATIC ADENOMA	0.678007	29.3231
GRAND MAL CONVULSION	0.677982	13.2071
MENTAL DISABILITY	0.677945	5.73832
COGWHEEL RIGIDITY	0.677571	25.6983
HYPOGAMMAGLOBULINAEMIA	0.677569	11.6524
UPPER AIRWAY OBSTRUCTION	0.677506	8.75298
APLASIA	0.677363	5.78737
IDIOPATHIC THROMBOCYTOPENIC PURPURA	0.67713	19.3317
TUMOUR LYSIS SYNDROME	0.676629	14.4223
CONGENITAL DIAPHRAGMATIC HERNIA	0.676242	17.3596
PERICARDITIS	0.67591	0.495148
GENITAL HAEMORRHAGE	0.675482	16.6196
TETANUS	0.675471	18.7168
LUNG NEOPLASM	0.675288	6.86575
PRINZMETAL ANGINA	0.674337	13.4953
CARCINOMA	0.674279	4.04576
BREAST NEOPLASM	0.673759	9.33542
CAECITIS	0.673586	14.4265
RETINAL DETACHMENT	0.673429	9.14876
NEPHROPATHY	0.673381	21.9292
NODULAR REGENERATIVE HYPERPLASIA	0.673091	22.8709
RETINOIC ACID SYNDROME	0.672808	13.8284
NEPHROPATHY TOXIC	0.672423	6.62116
GASTRIC ULCER HAEMORRHAGE	0.67184	15.2844
URETHRAL HAEMORRHAGE	0.67176	0.54448
GASTROINTESTINAL OBSTRUCTION	0.671746	22.3984
LYMPHOEDEMA	0.671683	10.65
RETINAL ARTERY EMBOLISM	0.671108	5.38702
NEPHROGENIC DIABETES INSIPIDUS	0.671108	19.9018
MELKERSSON-ROSENTHAL SYNDROME	0.67098	19.1907
LUPUS-LIKE SYNDROME	0.670943	7.40891
PANCREATIC DISORDER	0.670907	2.99219
DUODENAL PERFORATION	0.670578	17.1378
EOSINOPHILIC PNEUMONIA ACUTE	0.670384	10.3672
KLINEFELTERS SYNDROME	0.670252	10.4729
DYSPLASIA	0.670221	10.6338
BLINDNESS UNILATERAL	0.670188	3.3394
PYRAMIDAL TRACT SYNDROME	0.669942	19.6782
BLINDNESS CORTICAL	0.669905	23.5355
ANAPHYLACTIC SHOCK	0.66972	8.88832
REVERSIBLE POSTERIOR LEUKOENCEPHALOPATHY SYNDROME	0.669568	12.3247
PATENT DUCTUS ARTERIOSUS	0.668386	9.74291
MYOPATHY	0.667627	17.9604
MENINGIOMA	0.6676	8.71108
SUBDURAL EFFUSION	0.667392	3.19132
HEPATITIS A	0.667372	10.1329
UTERINE NEOPLASM	0.667206	16.5796
ATYPICAL MYCOBACTERIAL INFECTION	0.666954	13.4887
GASTRIC ULCER PERFORATION	0.666655	2.84058
BRADYKINESIA	0.666275	6.48635
VASCULAR INSUFFICIENCY	0.666214	10.9119
PORPHYRIA ACUTE	0.666193	1.64032
IMMUNE SYSTEM DISORDER	0.666085	16.725
INTERVERTEBRAL DISC DEGENERATION	0.665669	24.8182
ORGANISING PNEUMONIA	0.665614	13.5318
CYTOGENETIC ABNORMALITY	0.665529	0.994992
EROSIVE OESOPHAGITIS	0.665243	6.83236
VENTRICULAR FLUTTER	0.665076	0.880644
MACULAR DEGENERATION	0.664805	20.8143
ARTERIAL DISORDER	0.664626	26.3199
PHARYNGEAL LESION	0.664186	10.3595
RENAL INFARCT	0.664138	11.2154
INTESTINAL ISCHAEMIA	0.664085	9.591
VASCULAR STENOSIS	0.663927	12.4286
VENTRICULAR HYPOKINESIA	0.663797	5.16171
PNEUMOCYSTIS CARINII PNEUMONIA	0.663748	15.3578
OBSTRUCTIVE AIRWAYS DISORDER	0.663743	11.827
HOLT-ORAM SYNDROME	0.663729	41.231
HYPERAMYLASAEMIA	0.663672	30.3771
MUCORMYCOSIS	0.663444	17.8448
EPIDERMAL NECROSIS	0.663391	9.4193
ALBRIGHTS DISEASE	0.663316	7.09732
UTERINE HAEMORRHAGE	0.66318	8.11044
HYPERKALAEMIA	0.663132	18.5291
PERIPHERAL ISCHAEMIA	0.662982	1.40727
ENDOCARDITIS BACTERIAL	0.662961	24.2078
PANCREATITIS ACUTE	0.662889	5.88857
THROMBOSIS	0.662865	14.6661
SENILE ANKYLOSING VERTEBRAL HYPEROSTOSIS	0.662735	6.22762
ABDOMINAL NEOPLASM	0.662226	18.0558
MYASTHENIC SYNDROME	0.662108	18.4505
MEDIASTINITIS	0.66208	16.0922
LUPUS MILIARIS DISSEMINATUS FACIEI	0.661111	11.66
VENTRICULAR TACHYCARDIA	0.660838	11.3867
FOCAL SEGMENTAL GLOMERULOSCLEROSIS	0.660131	13.6558
CATHETER SEPSIS	0.660024	10.4131
GLIOMA	0.66	11.4227
GLOMERULOSCLEROSIS	0.659636	5.19558
HENOCH-SCHONLEIN PURPURA	0.659079	26.2488
HEPATIC NEOPLASM	0.658956	8.64352
OPHTHALMOPLEGIA	0.658717	12.0325
MICROSOMIA	0.658328	9.05115
INTERSTITIAL LUNG DISEASE	0.658053	7.96528
TUMOUR FLARE	0.658	29.1807
SUPRAVENTRICULAR TACHYCARDIA	0.657783	2.02598
MYASTHENIA GRAVIS	0.657513	3.53001
DEPRESSION SUICIDAL	0.657382	9.74772
PLEURAL INFECTION	0.657135	5.34357
PROCTITIS ULCERATIVE	0.65709	21.8019
VASOSPASM	0.656844	6.3336
PYELONEPHRITIS	0.656526	22.3988
UTERINE PERFORATION	0.656024	3.94225
HAEMOTHORAX	0.655878	0.341982
PLATELET DISORDER	0.655814	12.301
DIARRHOEA HAEMORRHAGIC	0.655197	19.058
CONDUCTION DISORDER	0.655121	4.71995
NEPHROTIC SYNDROME	0.65469	14.0374
NEUROFIBROMATOSIS	0.654029	21.714
SIDEROBLASTIC ANAEMIA	0.653807	6.77259
EMPHYSEMA	0.653707	15.8951
NEUTROPENIA	0.653681	31.2683
GASTROINTESTINAL MOTILITY DISORDER	0.65358	13.6784
UROSEPSIS	0.653257	11.4441
MENINGITIS CHEMICAL	0.652584	36.9693
ESSENTIAL THROMBOCYTHAEMIA	0.65256	2.72789
PERIPHERAL MOTOR NEUROPATHY	0.651799	3.18888
LIMB DEFORMITY	0.6517	15.5259
RESPIRATORY ACIDOSIS	0.651669	22.6301
HYPERTROPHIC CARDIOMYOPATHY	0.651537	13.3969
DEEP VEIN THROMBOSIS	0.651163	9.34557
CONGENITAL GENITAL MALFORMATION	0.649957	8.20844
VENOOCCLUSIVE DISEASE	0.64981	7.80765
PARKINSONIAN GAIT	0.649226	12.7534
ACUTE GRAFT VERSUS HOST DISEASE	0.64893	14.9754
LYMPHOPENIA	0.648805	8.87526
PSEUDOMONAL SEPSIS	0.648694	8.71871
BRAIN NEOPLASM BENIGN	0.648011	9.05184
TRIGEMINAL NEURALGIA	0.647925	12.2399
LENNOX-GASTAUT SYNDROME	0.647885	8.35552
HYPERPATHIA	0.647859	21.7179
CONGENITAL MEGACOLON	0.647056	21.2211
ANTEPARTUM HAEMORRHAGE	0.646666	24.6491
NEPHRITIS	0.646306	14.2999
OESOPHAGEAL CANDIDIASIS	0.645957	16.0583
OPERATIVE HAEMORRHAGE	0.645796	1.49249
MYELOPROLIFERATIVE DISORDER	0.645243	11.7731
PULMONARY TOXICITY	0.645199	20.1269
FOETAL DISORDER	0.644518	9.93584
TERATOGENICITY	0.644223	16.4129
STEVENS-JOHNSON SYNDROME	0.644108	8.13532
ILEITIS	0.643902	7.92851
OVARIAN HAEMORRHAGE	0.643442	9.71568
RESPIRATORY TRACT INFECTION VIRAL	0.643356	11.322
BUNDLE BRANCH BLOCK	0.643308	18.0023
HAEMORRHOIDAL HAEMORRHAGE	0.643278	17.182
HAEMORRHAGE	0.643237	21.1024
SYNOSTOSIS	0.642932	18.2107
CHROMOSOME ABNORMALITY	0.642834	20.6084
HEMIANOPIA	0.642421	10.1332
CONGENITAL JOINT MALFORMATION	0.642044	12.4868
FIBROCYSTIC BREAST DISEASE	0.642019	8.87165
UMBILICAL CORD COMPRESSION	0.641275	41.4291
DIABETIC VASCULAR DISORDER	0.641173	13.1857
MYOPATHY TOXIC	0.640979	3.50061
RECTAL PROLAPSE	0.640678	23.4463
SICKLE CELL ANAEMIA	0.640674	10.3743
PSYCHOTIC BEHAVIOUR	0.640651	2.69781
PROCTALGIA	0.639978	16.3554
PELVIC FIBROSIS	0.639274	0.424141
NEOPLASM PROGRESSION	0.639237	2.46953
DYSPNOEA PAROXYSMAL NOCTURNAL	0.638857	13.2658
TUBULOINTERSTITIAL NEPHRITIS	0.638792	5.73646
MUSCLE ATROPHY	0.638633	30.7588
EPIDERMODYSPLASIA VERRUCIFORMIS	0.638587	26.3422
ULCER HAEMORRHAGE	0.638422	6.90064
CAUDA EQUINA SYNDROME	0.637762	6.95029
SARCOIDOSIS	0.636612	14.8723
PNEUMONIA STREPTOCOCCAL	0.636314	7.57464
THYROID NEOPLASM	0.636246	13.5051
PANCREATITIS CHRONIC	0.636212	4.63334
ARTERIOSPASM CORONARY	0.635897	25.2333
OSTEOMALACIA	0.635789	9.56606
HAEMATEMESIS	0.63543	6.63453
BRADYCARDIA FOETAL	0.635086	6.00891
APHAGIA	0.634973	8.87782
POST HERPETIC NEURALGIA	0.634843	4.11414
SUPRAVENTRICULAR EXTRASYSTOLES	0.634691	11.9169
APLASIA PURE RED CELL	0.634214	25.7675
LIVER DISORDER	0.634004	6.52272
MICROALBUMINURIA	0.633991	9.70722
INTERVERTEBRAL DISCITIS	0.633673	30.2581
ATAXIA	0.633607	19.0897
FUNGAEMIA	0.633586	7.42127
OVARIAN NEOPLASM	0.63355	6.37017
DEMYELINATING POLYNEUROPATHY	0.633467	4.62095
VAGINAL HAEMORRHAGE	0.633014	7.11438
ENDOPHTHALMITIS	0.63287	0.935207
EMPYEMA	0.632556	1.46808
DISEASE RECURRENCE	0.631641	24.4943
CARDIAC OUTPUT DECREASED	0.631587	5.64132
PANCREATITIS	0.630906	12.104
RENAL MASS	0.630826	12.5662
APRAXIA	0.630633	27.2551
LUNG ABSCESS	0.62996	26.0315
CONGENITAL MUSCULOSKELETAL ANOMALY	0.629903	32.752
PEPTIC ULCER HAEMORRHAGE	0.629858	20.0396
PERIPHERAL VASCULAR DISORDER	0.629803	3.19661
BECKWITH-WIEDEMANN SYNDROME	0.629741	14.0819
CARDIAC TAMPONADE	0.629652	8.10671
PERNICIOUS ANAEMIA	0.629418	21.4097
STICKLERS SYNDROME	0.629166	12.3947
PULMONARY OEDEMA	0.628962	11.1274
ANAL ATRESIA	0.62869	14.1342
BLOOD UREA ABNORMAL	0.628595	9.77856
CHORIORETINOPATHY	0.628346	36.792
MYELITIS TRANSVERSE	0.62833	10.3098
DYSTONIA	0.628323	7.78153
INTESTINAL INFARCTION	0.628197	19.9341
VASCULAR OCCLUSION	0.628134	9.25944
CENTRAL LINE INFECTION	0.628039	16.6271
ABORTION SPONTANEOUS	0.627795	24.7806
GASTROINTESTINAL TOXICITY	0.627546	11.024
THROMBOCYTOSIS	0.627509	11.6924
RHEUMATIC FEVER	0.627421	8.84854
DIPLEGIA	0.626685	23.8015
ANGINA UNSTABLE	0.62663	8.34617
MICROANGIOPATHY	0.626072	14.532
RESPIRATORY MONILIASIS	0.625524	4.35116
LINEAR IGA DISEASE	0.625282	12.3576
HEPATOBLASTOMA	0.625156	14.973
DIABETIC RETINOPATHY	0.624982	16.4254
SHOCK HYPOGLYCAEMIC	0.62494	28.3363
LIMB MALFORMATION	0.624737	32.3829
INTERVERTEBRAL DISC DISORDER	0.624055	1.04359
HEMIPARESIS	0.623949	21.9217
PATHOLOGICAL FRACTURE	0.623934	11.3874
GOUTY TOPHUS	0.623842	29.6475
HYPOTHERMIA	0.623827	3.57464
VAGINAL DYSPLASIA	0.623552	12.1712
MENIERES DISEASE	0.623492	10.2178
ANASTOMOTIC LEAK	0.623413	28.8875
JAUNDICE HEPATOCELLULAR	0.623243	2.76994
PORTAL VEIN THROMBOSIS	0.623204	19.3575
RETINITIS PIGMENTOSA	0.623128	1.61743
PERSISTENT GENERALISED LYMPHADENOPATHY	0.622829	30.7443
RENAL VESSEL DISORDER	0.622817	12.8219
VASOCONSTRICTION	0.622802	22.4434
METHAEMOGLOBINAEMIA	0.622739	10.5189
VIRAEMIA	0.622224	6.71469
POLYMYOSITIS	0.622096	3.64727
ANASTOMOTIC ULCER	0.62205	1.30335
FIBROMYALGIA	0.621637	23.3196
ATHETOSIS	0.621422	17.6499
OBLITERATIVE BRONCHIOLITIS	0.621419	8.3389
PYLORIC STENOSIS	0.62138	22.3893
DIABETES MELLITUS	0.62112	36.2784
PROSTATIC INTRAEPITHELIAL NEOPLASIA	0.620843	11.9586
PEPTIC ULCER PERFORATION	0.62049	20.4534
RENAL NEOPLASM	0.619486	11.2299
HAEMOLYSIS	0.618343	51.9076
COMPARTMENT SYNDROME	0.618343	21.6734
HERPES ZOSTER OPHTHALMIC	0.617724	13.7293
ATRIOVENTRICULAR DISSOCIATION	0.617601	24.3783
DEAFNESS	0.616954	13.2113
PELVIC HAEMATOMA	0.616773	23.5436
INSULINOMA	0.616586	32.3235
PARTIAL SEIZURES	0.616421	3.16767
HYPERTENSIVE CRISIS	0.616381	1.18777
SCROTAL HAEMATOMA	0.616308	8.41585
PEMPHIGOID	0.616238	23.2916
DYSENTERY	0.615175	4.40794
STATUS ASTHMATICUS	0.615139	24.2344
BRONCHIAL OBSTRUCTION	0.615089	17.7129
RENAL FUNCTION TEST ABNORMAL	0.614572	17.4546
PERIRECTAL ABSCESS	0.614132	6.12096
CARDIOSPASM	0.613999	15.43
DISABILITY	0.61393	18.6735
MONOPARESIS	0.613716	10.1375
POSTPARTUM HAEMORRHAGE	0.613444	13.4599
RHEUMATOID ARTHRITIS	0.613438	28.4643
SPLENOMEGALY	0.613013	24.9942
OCCIPITAL NEURALGIA	0.613011	15.2277
UTERINE CYST	0.612455	18.3249
GENITAL HERPES	0.612408	32.5735
SALMONELLA SEPSIS	0.611779	4.07333
ALLERGIC MYOCARDITIS	0.611583	4.88476
ANAL HAEMORRHAGE	0.611517	38.5238
HEPATITIS B E ANTIGEN POSITIVE	0.611064	12.9042
RENAL TUBULAR ACIDOSIS	0.61099	20.2466
DISSEMINATED INTRAVASCULAR COAGULATION	0.610028	5.69673
PEPTIC ULCER REACTIVATED	0.609587	4.79428
MENINGITIS BACTERIAL	0.609419	7.37495
KETOACIDOSIS	0.609327	21.576
OPTIC ATROPHY	0.609138	15.9245
PNEUMOTHORAX	0.608705	3.67433
PROSTATIC DISORDER	0.608637	9.59536
NEUTROPENIC INFECTION	0.608551	12.168
MICROANGIOPATHIC HAEMOLYTIC ANAEMIA	0.608374	29.5186
OVARIAN ATROPHY	0.608222	23.908
AMYLOIDOSIS	0.608056	22.729
OESOPHAGITIS ULCERATIVE	0.607887	15.8359
ANAEMIA MEGALOBLASTIC	0.60774	22.6204
NONKETOTIC HYPERGLYCINAEMIA	0.607701	4.18994
BONE MARROW TOXICITY	0.607266	3.28349
FIBROSIS	0.607207	11.8223
VARICOCELE	0.606447	16.909
PULMONARY ARTERIAL HYPERTENSION	0.606264	20.0403
PERONEAL NERVE PALSY	0.60586	9.81564
INFERIOR VENA CAVA SYNDROME	0.605715	10.543
OVARIAN FAILURE	0.605705	10.5486
ILEUS PARALYTIC	0.605222	14.1488
INTESTINAL OBSTRUCTION	0.605149	13.1737
OSTEITIS	0.60475	16.0451
PNEUMONIA FUNGAL	0.604436	7.33565
FACIAL NERVE DISORDER	0.60429	22.0404
IMMUNOSUPPRESSION	0.603913	19.7801
ABDOMINAL MASS	0.603596	17.5925
TACHYCARDIA	0.603479	26.0626
LEUKOCYTOCLASTIC VASCULITIS	0.603346	8.09044
INTRA-ABDOMINAL HAEMATOMA	0.603231	21.7001
SEROSITIS	0.603026	11.549
SPLENIC INFARCTION	0.602824	21.5363
HEPATITIS C ANTIBODY POSITIVE	0.602697	16.7196
ANKYLOSING SPONDYLITIS	0.602093	2.23367
TROPICAL SPASTIC PARESIS	0.602072	17.6743
BLINDNESS TRANSIENT	0.60185	20.038
ARRHYTHMIA	0.601639	7.88786
SQUAMOUS CELL CARCINOMA OF SKIN	0.601428	17.335
RETINAL DEGENERATION	0.601358	17.0539
OESOPHAGEAL ACHALASIA	0.601338	34.8681
DRUG WITHDRAWAL SYNDROME NEONATAL	0.600663	15.7449
BRADYCARDIA NEONATAL	0.600611	8.34428
SUBCUTANEOUS ABSCESS	0.600532	14.6832
CUTANEOUS LUPUS ERYTHEMATOSUS	0.60043	4.68823
TYPE 2 DIABETES MELLITUS	0.60034	4.16543
MEDIASTINAL DISORDER	0.600324	10.3846
RENAL ABSCESS	0.600079	21.1468
NERVE ROOT LESION	0.600072	25.4128
LYMPHATIC OBSTRUCTION	0.600043	12.9339
INFECTION PARASITIC	0.599858	8.29072
MENTAL IMPAIRMENT	0.599698	17.9918
SCLERODERMA	0.599369	21.1565
OCULOMUCOCUTANEOUS SYNDROME	0.599329	2.32996
ANAPHYLACTOID REACTION	0.599273	7.12077
THROMBOTIC THROMBOCYTOPENIC PURPURA	0.59798	4.08005
GRAFT DYSFUNCTION	0.597772	2.31533
PORTAL HYPERTENSION	0.597748	31.0007
OPTIC NERVE INFARCTION	0.597383	2.16612
SPINAL OSTEOARTHRITIS	0.59738	4.04691
REFRACTORY ANAEMIA	0.597333	18.7164
COMPRESSION FRACTURE	0.597324	20.9491
ABDOMINAL ABSCESS	0.597305	16.6619
DELIRIUM TREMENS	0.596789	7.30516
TRANSIENT GLOBAL AMNESIA	0.596584	22.2963
KERATOPATHY	0.59658	22.3061
MENOMETRORRHAGIA	0.596406	35.0898
POST THROMBOTIC SYNDROME	0.59638	19.724
DIABETIC NEUROPATHY	0.596293	0.207674
HAEMOPTYSIS	0.596022	6.99601
OESOPHAGEAL ATRESIA	0.595789	20.034
MENINGITIS VIRAL	0.595768	3.29465
HYPOPYON	0.595767	14.0984
MUSCLE HAEMORRHAGE	0.595574	18.3447
BRONCHOPNEUMOPATHY	0.595464	17.9467
HYPOURICAEMIA	0.595358	9.52495
OPISTHOTONUS	0.595329	5.25758
HOMICIDAL IDEATION	0.595248	21.4141
CORNEAL OEDEMA	0.595041	18.7455
POLYMYALGIA RHEUMATICA	0.594859	8.18519
HYPERTHERMIA	0.594756	31.6197
TUBERCULIN TEST POSITIVE	0.594437	10.8652
LARYNGOTRACHEAL OEDEMA	0.594407	7.24893
HYPERTHYROIDISM	0.594287	21.2947
LEUKAEMOID REACTION	0.594062	27.7759
INFLAMMATORY BOWEL DISEASE	0.594048	14.9997
DUODENITIS HAEMORRHAGIC	0.593972	18.8535
SUPERIOR SAGITTAL SINUS THROMBOSIS	0.593822	27.1686
SPONDYLITIS	0.593738	9.7477
HAEMARTHROSIS	0.593727	15.5533
PORPHYRIA	0.593593	9.5756
POSTOPERATIVE INFECTION	0.59291	25.0542
HYPOPITUITARISM	0.592523	23.3505
LOBAR PNEUMONIA	0.592501	24.8889
STRONGYLOIDIASIS	0.592256	13.6228
TARDIVE DYSKINESIA	0.592231	12.3072
AUTONOMIC NERVOUS SYSTEM IMBALANCE	0.59209	10.6954
AORTIC VALVE SCLEROSIS	0.591935	16.6779
APPENDICITIS	0.591927	22.5312
AUTISM SPECTRUM DISORDER	0.591812	18.6382
LYMPHOCYTOSIS	0.591735	35.8705
SINUS TACHYCARDIA	0.591611	14.2621
POSTURAL ORTHOSTATIC TACHYCARDIA SYNDROME	0.591478	10.3218
AUTISM	0.59127	4.04562
HERNIA CONGENITAL	0.5908	7.29733
NEONATAL DISORDER	0.590062	12.7151
ECTOPIC PREGNANCY	0.590039	19.2384
OSTEOCHONDROSIS	0.590019	14.6304
TACHYPNOEA	0.589814	9.70746
MYELITIS	0.589807	15.263
COAGULOPATHY	0.589734	13.2539
AZOTAEMIA	0.589642	11.381
GASTRITIS HAEMORRHAGIC	0.589622	10.4331
UPPER MOTOR NEURONE LESION	0.589523	6.56023
NEPHRITIS INTERSTITIAL	0.589469	7.05793
OSTEODYSTROPHY	0.589252	21.3397
POLYNEUROPATHY	0.588944	6.86923
VITREOUS HAEMORRHAGE	0.58881	8.53604
PAPILLARY MUSCLE RUPTURE	0.588707	10.3441
TACHYARRHYTHMIA	0.588643	3.31312
INTERVERTEBRAL DISC PROTRUSION	0.588507	8.21668
BASEDOWS DISEASE	0.587873	11.2497
CRYPTORCHISM	0.587746	4.85636
BUCCOGLOSSAL SYNDROME	0.587593	9.03968
BRONCHOPULMONARY ASPERGILLOSIS	0.587534	16.853
DEVELOPMENTAL GLAUCOMA	0.58743	39.1252
LARYNGEAL OEDEMA	0.58608	4.86515
CORNEAL DEGENERATION	0.586004	12.2569
MICROVASCULAR ANGINA	0.585993	11.4804
COGNITIVE DETERIORATION	0.585799	5.11106
HEPATIC ENZYME ABNORMAL	0.585599	2.83743
RETINAL HAEMORRHAGE	0.585393	11.168
CONVULSION	0.585376	11.9153
INGUINAL HERNIA	0.585304	19.27
CYANOSIS	0.584934	22.8018
PULMONARY HYPERTENSION	0.584573	27.0093
HYDRONEPHROSIS	0.584003	11.3327
HYPOCHOLESTEROLAEMIA	0.58392	19.3615
ENDOMETRIOSIS	0.583721	10.5205
INTESTINAL ULCER	0.583711	4.81869
PSEUDOMEMBRANOUS COLITIS	0.58357	16.205
MITRAL VALVE INCOMPETENCE	0.583526	20.615
AMNIORRHEXIS	0.583269	23.7428
HYPERCHLORAEMIA	0.583065	17.6788
ALVEOLITIS	0.583018	15.8888
PANCREATIC PSEUDOCYST	0.582965	26.7551
WARM TYPE HAEMOLYTIC ANAEMIA	0.582782	15.6062
PNEUMATOSIS	0.582602	21.2365
HISTOPLASMOSIS	0.58233	13.7948
INFECTED CYST	0.581473	16.6728
OESOPHAGEAL ULCER	0.581391	6.25545
HYPOKINESIA	0.581372	7.09343
HIP DYSPLASIA	0.581136	15.0751
BONE LOSS	0.5811	21.6927
LARYNGOSPASM	0.580967	18.145
THYROID ADENOMA	0.580936	19.2615
CHOROIDITIS	0.580356	17.0762
RENAL IMPAIRMENT	0.580148	17.0468
ACUTE PSYCHOSIS	0.57987	29.6468
PERIPHERAL SENSORY NEUROPATHY	0.579832	10.0423
CORNEAL LESION	0.57981	22.988
RHYTHM IDIOVENTRICULAR	0.579752	14.1071
HEPATIC FUNCTION ABNORMAL	0.579202	14.8103
THROMBOCYTOPENIA	0.578966	32.2914
VULVAL ABSCESS	0.578816	4.13129
ABASIA	0.578221	16.5995
NEONATAL INFECTION	0.578038	6.78935
RETINAL VEIN OCCLUSION	0.577945	14.8364
POSTMENOPAUSAL HAEMORRHAGE	0.577784	22.3733
UMBILICAL HERNIA	0.577601	14.7137
HYPERPARATHYROIDISM SECONDARY	0.57749	13.2405
KIDNEY INFECTION	0.577464	14.7516
CONGENITAL GENITOURINARY ABNORMALITY	0.577447	21.9025
PERITONEAL ADHESIONS	0.57724	8.37934
GLOBAL AMNESIA	0.5772	4.42615
JAUNDICE CHOLESTATIC	0.576914	6.06548
APHASIA	0.576824	21.4307
ATRIAL TACHYCARDIA	0.576241	8.09174
RADICULOPATHY	0.575921	3.24475
VARICES OESOPHAGEAL	0.57582	14.5011
RENAL COLIC	0.57537	13.8873
ENDOMETRIAL HYPERPLASIA	0.575093	4.17759
PEYRONIES DISEASE	0.574857	33.399
VESTIBULAR ATAXIA	0.574321	21.8732
SYSTEMIC MYCOSIS	0.574048	10.4033
STENT OCCLUSION	0.573804	23.718
BACTERAEMIA	0.573482	9.46524
SUDDEN VISUAL LOSS	0.57318	10.0405
RICKETS	0.573142	14.7754
CHOKING	0.573058	15.9065
UTERINE DISORDER	0.572951	29.1806
CLONIC CONVULSION	0.572504	25.7334
LIVER FUNCTION TEST ABNORMAL	0.57247	19.1563
ELECTROCARDIOGRAM PR PROLONGATION	0.572454	6.23118
LEUKOCYTOSIS	0.572109	6.61235
GASTROINTESTINAL OEDEMA	0.571815	34.228
SHOCK	0.571372	28.591
ARTERIAL SPASM	0.571008	15.2472
DILATATION ATRIAL	0.570818	33.6139
NEUTROPHIL TOXIC GRANULATION PRESENT	0.570709	29.801
SKIN NECROSIS	0.570543	27.5282
LYMPHOCELE	0.570335	25.9384
MEIBOMIANITIS	0.570105	23.2539
DEVELOPMENTAL COORDINATION DISORDER	0.570102	10.4119
DIABETIC FOOT INFECTION	0.570063	15.0774
ANGLE CLOSURE GLAUCOMA	0.569756	4.55157
RETINAL VASCULAR DISORDER	0.569659	7.69843
LEIOMYOMA	0.569558	14.73
LYME DISEASE	0.569511	9.02049
ARTERIAL INSUFFICIENCY	0.569511	22.3627
PROCTOCOLITIS	0.569286	17.1361
CHONDRODYSTROPHY	0.569243	6.60883
PROTEIN-LOSING GASTROENTEROPATHY	0.569167	10.8175
TETANY	0.569064	7.4325
CARDIOMEGALY	0.568949	7.08039
NEURALGIA	0.568722	20.048
ENDOMETRIAL HYPERTROPHY	0.568334	12.069
OESOPHAGEAL PERFORATION	0.568107	10.8435
ANGIOMYOLIPOMA	0.567952	8.2706
OPTIC NEURITIS	0.567605	2.3753
OSTEOARTHRITIS	0.56757	16.9146
HYPERGAMMAGLOBULINAEMIA	0.567473	16.4857
STAPHYLOCOCCAL BACTERAEMIA	0.56746	23.1352
LUNG DISORDER	0.56721	10.4326
MIXED CONNECTIVE TISSUE DISEASE	0.56714	10.7436
ECHOCARDIOGRAM ABNORMAL	0.566569	11.2922
MYOCARDIAL DEPRESSION	0.565722	13.8444
PREMATURE RUPTURE OF MEMBRANES	0.565515	15.7061
POLYARTERITIS NODOSA	0.56523	38.0089
EXOPHTHALMOS	0.565087	4.53917
TESTICULAR ATROPHY	0.564274	9.62719
FALLOPIAN TUBE DISORDER	0.564106	12.4678
CHOLECYSTITIS	0.564012	10.579
HYPERTENSIVE ENCEPHALOPATHY	0.563934	12.4594
COLITIS ULCERATIVE	0.56359	14.8921
TRACHEOSTOMY INFECTION	0.563316	18.99
CARDIAC ENZYMES INCREASED	0.563061	4.06325
MOUTH HAEMORRHAGE	0.562987	18.2911
CHOLANGITIS	0.562613	8.04585
VERTICAL TALUS	0.5626	4.79468
RENOVASCULAR HYPERTENSION	0.562565	18.4246
HYPERCAPNIA	0.562558	19.0219
PITUITARY TUMOUR BENIGN	0.562513	23.682
DIVERTICULITIS	0.562402	9.3386
EPIPHYSEAL DISORDER	0.562014	13.1029
PSEUDOLYMPHOMA	0.561963	9.54438
ENDOMETRIAL DISORDER	0.561937	19.4073
LYMPHADENOPATHY	0.56192	9.49856
COLITIS	0.56151	32.0895
SUICIDAL IDEATION	0.561488	50.2473
CHOLURIA	0.56139	6.15492
VITREOUS DISORDER	0.561364	19.8048
CANDIDA SEPSIS	0.561238	10.3596
COLLAGEN-VASCULAR DISEASE	0.560842	7.22203
SPONDYLOSIS	0.560749	7.46012
RENAL RICKETS	0.560735	9.72617
BLADDER OUTLET OBSTRUCTION	0.560381	16.886
AMAUROSIS	0.560233	12.9456
DEAFNESS BILATERAL	0.560226	22.8398
STREPTOCOCCAL INFECTION	0.560066	9.19671
PERITONEAL INFECTION	0.560046	0.925182
GASTRIC POLYPS	0.559962	4.95771
THROMBOPHLEBITIS	0.559636	11.5922
PROSTATIC ADENOMA	0.559584	6.64945
RETINAL VASCULAR OCCLUSION	0.55957	9.13447
ANORECTAL DISORDER	0.559568	22.1127
PHLEBOSCLEROSIS	0.559377	8.31592
KYPHOSIS	0.559214	13.0001
NODAL ARRHYTHMIA	0.55837	4.73458
MUSCULOSKELETAL PAIN	0.558088	17.929
PERIODONTITIS	0.557996	11.1866
TOURETTES DISORDER	0.557908	6.45308
CORNEAL EROSION	0.557573	17.0056
DIVERTICULUM INTESTINAL	0.557348	13.2399
CONGENITAL ANOMALY	0.557251	46.5291
PLEURISY	0.557205	47.2486
SYSTEMIC LUPUS ERYTHEMATOSUS RASH	0.55705	22.9302
PETIT MAL EPILEPSY	0.556603	21.4073
MICROCEPHALY	0.556526	14.7179
TUMOUR PAIN	0.556289	3.74768
BORDERLINE PERSONALITY DISORDER	0.55599	9.80855
ENTEROCOLITIS	0.555451	5.44277
DUODENAL ULCER	0.554932	8.79485
HEMIPLEGIA TRANSIENT	0.554887	9.04232
IMMUNODEFICIENCY	0.554669	17.0403
FONTANELLE BULGING	0.554324	12.4725
POSTOPERATIVE WOUND INFECTION	0.554227	14.6304
SINUS BRADYCARDIA	0.554219	18.0718
GASTRIC ULCER	0.554196	3.76438
COMPLICATION OF PREGNANCY	0.553908	3.9387
AMAUROSIS FUGAX	0.553177	4.291
TESTICULAR DISORDER	0.553083	22.616
ULCERATIVE KERATITIS	0.552637	27.4625
MEGACOLON	0.55262	14.8223
UTERINE CERVICAL EROSION	0.552554	14.1238
PULMONARY EOSINOPHILIA	0.552342	26.0031
ADRENAL INSUFFICIENCY	0.552225	4.14959
BLADDER NECK OBSTRUCTION	0.551998	7.01123
EXTRAPYRAMIDAL DISORDER	0.551964	13.487
CARDIAC FLUTTER	0.551807	8.74694
BALANITIS	0.551695	7.17783
POST-TRAUMATIC STRESS DISORDER	0.551473	4.64887
STAPHYLOCOCCAL INFECTION	0.551449	4.49474
DIVERTICULUM	0.551431	3.59545
DIAPHRAGMATIC HERNIA	0.551312	15.7055
PULMONARY CONGESTION	0.551277	17.4164
ANAL PRURITUS	0.551173	16.7019
MICROCYTIC ANAEMIA	0.551172	18.0386
NEUROLOGICAL SYMPTOM	0.550737	17.5989
ECTROPION OF CERVIX	0.550641	13.8332
MUSCULOSKELETAL DISORDER	0.550519	19.5817
URETHRAL OBSTRUCTION	0.550293	18.4611
DYSPHASIA	0.550203	14.5275
GRANULOCYTOSIS	0.549463	6.79081
PARALYSIS FLACCID	0.549229	8.5014
FANCONI SYNDROME	0.548932	12.3627
OEDEMA PERIPHERAL	0.548885	4.90864
POLYCYTHAEMIA	0.548847	13.4815
INTRACRANIAL PRESSURE INCREASED	0.548752	27.2724
OEDEMA GENITAL	0.548526	13.1702
NEOVASCULARISATION	0.54822	17.1489
PROLACTINOMA	0.547955	8.32743
LUNG INFILTRATION	0.547467	17.5801
DIABETES INSIPIDUS	0.547251	20.842
LUNG INFECTION	0.547227	4.29299
VENTRICULAR ARRHYTHMIA	0.546594	0.723711
BREAST MASS	0.546522	26.7353
NEUROMA	0.546466	29.0079
MENINGISM	0.546234	6.49191
INTUSSUSCEPTION	0.545729	10.014
NEURITIS	0.545393	10.8235
DERMOID CYST OF OVARY	0.545237	15.3442
LEUKOPLAKIA	0.544926	9.49414
HYPOCHLORAEMIA	0.544868	2.83743
PNEUMATOSIS CYSTOIDES INTESTINALIS	0.544819	29.5719
ANTEROGRADE AMNESIA	0.544633	4.67774
URETHRAL DISORDER	0.54426	6.68299
SCHIZOPHRENIA	0.54423	2.73387
GYNAECOMASTIA	0.544075	8.05193
BULLOUS IMPETIGO	0.543931	33.8688
MYXOEDEMA	0.543799	3.62612
PARATHYROID DISORDER	0.543701	4.31673
BONE DENSITY DECREASED	0.543668	8.74558
BENIGN PROSTATIC HYPERPLASIA	0.543422	19.4751
DEFORMITY	0.543294	14.3642
EPIDERMOLYSIS	0.543252	10.7424
OPTIC NERVE DISORDER	0.543176	23.0034
OESOPHAGEAL STENOSIS	0.542486	11.2735
NOCTURNAL DYSPNOEA	0.542277	13.4193
ORAL NEOPLASM	0.542103	26.4826
OVARIAN CYST	0.541916	11.3699
HYPOPROTHROMBINAEMIA	0.541848	18.1083
AKINESIA	0.541761	7.35554
HAEMOLYTIC ANAEMIA	0.541662	21.3456
COLITIS ISCHAEMIC	0.541394	6.67627
WOUND HAEMORRHAGE	0.54093	15.8678
PRIMARY HYPOTHYROIDISM	0.540899	24.5317
PROSTATIC SPECIFIC ANTIGEN INCREASED	0.540528	11.2273
HYPERTONIA	0.540515	34.3916
ALKALOSIS HYPOKALAEMIC	0.540484	47.4197
OSTEOARTHROPATHY	0.540404	24.7526
COLONIC PSEUDO-OBSTRUCTION	0.540023	6.74897
BONE LESION	0.540014	7.6367
GLAUCOMA	0.539401	23.9056
ELECTROCARDIOGRAM QT SHORTENED	0.53931	11.9482
ALLERGIC GRANULOMATOUS ANGIITIS	0.539271	24.4674
NORMAL PRESSURE HYDROCEPHALUS	0.539146	22.6846
INFERTILITY	0.539126	15.5563
ABDOMINAL ADHESIONS	0.538801	8.48163
MONOCLONAL GAMMOPATHY	0.538451	4.78015
INFECTIVE MYOSITIS	0.538085	43.4938
GROWTH RETARDATION	0.537569	15.1087
RECTAL HAEMORRHAGE	0.537326	28.6517
GASTROINTESTINAL DISORDER	0.537107	19.1556
HEPATOCELLULAR INJURY	0.536891	15.0906
INTENTION TREMOR	0.53653	15.4302
TRISMUS	0.536351	23.8003
PNEUMONIA CYTOMEGALOVIRAL	0.536327	6.17735
VAGINAL ULCERATION	0.536306	15.1191
POLYCYSTIC OVARIES	0.535998	13.754
PANCYTOPENIA	0.535899	22.2647
PHARYNGEAL DISORDER	0.535805	23.5974
URETERITIS	0.535528	25.0545
RETROGRADE AMNESIA	0.535454	3.53441
CERVIX NEOPLASM	0.535095	8.8069
HYPOCHROMIC ANAEMIA	0.534519	10.3607
CALCINOSIS	0.534466	14.9544
GASTROOESOPHAGEAL REFLUX DISEASE	0.534311	19.7867
METABOLIC DISORDER	0.53427	4.23798
BONE DEVELOPMENT ABNORMAL	0.534177	38.4912
PLEUROPERICARDITIS	0.534002	13.7707
HYPERPHOSPHATAEMIA	0.533975	8.04877
ARTHRITIS INFECTIVE	0.533796	7.66428
PAROTID GLAND ENLARGEMENT	0.533747	27.8107
SYNCOPE VASOVAGAL	0.533513	37.4873
DEAFNESS NEUROSENSORY	0.533491	12.8497
POLYP COLORECTAL	0.533381	15.2922
OSTEOSCLEROSIS	0.533318	18.4341
CRYPTOSPORIDIOSIS INFECTION	0.533309	3.0325
SCROTAL OEDEMA	0.533297	3.5704
MYOFASCIAL PAIN SYNDROME	0.533099	4.65037
METAPLASIA	0.533029	17.8557
SPLEEN PALPABLE	0.53237	2.10941
OSTEOMYELITIS	0.53219	30.7318
ATROPHY	0.532056	20.1079
ADRENAL DISORDER	0.531922	7.55877
NASOPHARYNGEAL DISORDER	0.531864	19.6864
BASOPHILIA	0.531851	4.77006
RED BLOOD CELL ABNORMALITY	0.531834	10.5827
GRAFT LOSS	0.531775	47.6953
EJECTION FRACTION DECREASED	0.531597	6.36828
HAEMATOMA	0.53148	23.3539
IRITIS	0.531431	17.4522
QUADRIPARESIS	0.531185	3.08263
METABOLIC ALKALOSIS	0.53117	15.319
MACULAR HOLE	0.530645	23.7997
POLYARTHRITIS	0.530411	8.75291
TRANSAMINASES INCREASED	0.530406	6.27282
GINGIVAL HYPERPLASIA	0.530055	15.292
PNEUMONIA BACTERIAL	0.529139	1.45905
RETINAL TOXICITY	0.528975	15.0328
HYPERCALCAEMIA	0.528665	3.9089
VASCULAR GRAFT OCCLUSION	0.528517	15.0589
TOXOPLASMOSIS	0.528494	4.09815
MAJOR DEPRESSION	0.527923	8.56349
DRUG HYPERSENSITIVITY	0.52759	10.9552
HYPERTRIGLYCERIDAEMIA	0.527511	19.0289
CORNEAL ULCER	0.527298	4.04057
PELVIC PERITONEAL ADHESIONS	0.526942	17.7216
HYPERMETHIONINAEMIA	0.526707	19.7773
EXTRADURAL ABSCESS	0.526356	13.4701
VENTRICULAR EXTRASYSTOLES	0.526295	7.79331
INFERTILITY FEMALE	0.5262	9.41763
GENITAL ULCERATION	0.526103	4.41155
BILE DUCT STENOSIS	0.525992	20.4086
MAMMOGRAM ABNORMAL	0.525754	7.93442
EYE OEDEMA	0.525745	12.5019
ERYTHEMA NODOSUM	0.525564	14.0759
OEDEMA	0.525358	16.3195
VENOUS PRESSURE JUGULAR INCREASED	0.525291	21.5957
OTITIS MEDIA CHRONIC	0.524803	49.4686
UPPER RESPIRATORY TRACT INFECTION	0.52457	11.4814
PLANTAR ERYTHEMA	0.524481	10.9368
BLOOD URINE	0.524304	19.9947
ANOSOGNOSIA	0.524067	9.3298
PRIAPISM	0.524055	25.9525
SECONDARY ADRENOCORTICAL INSUFFICIENCY	0.52384	8.42392
HAEMOGLOBINAEMIA	0.523777	33.2297
CAROTID BRUIT	0.523764	13.6541
SPLEEN DISORDER	0.523659	9.34332
COLONIC POLYP	0.523514	24.5896
OVARIAN DISORDER	0.523478	6.34628
MACULAR OEDEMA	0.523241	7.54987
EYE HAEMORRHAGE	0.523207	5.63284
ASPARTATE AMINOTRANSFERASE INCREASED	0.523088	20.1267
ANAL INFLAMMATION	0.523025	21.9389
VITREOUS DETACHMENT	0.52268	7.88562
RETINITIS	0.522355	29.9108
RESPIRATORY DISORDER	0.5222	17.3373
URETERIC OBSTRUCTION	0.522026	19.7322
JUVENILE ARTHRITIS	0.521926	11.1608
HEART SOUNDS ABNORMAL	0.521591	21.0145
GESTATIONAL DIABETES	0.521289	16.2397
STRANGURY	0.521185	10.9551
ESSENTIAL HYPERTENSION	0.520786	14.7102
PROTHROMBIN LEVEL INCREASED	0.520474	9.03749
PELVIC INFLAMMATORY DISEASE	0.520463	24.613
ERYTHROMELALGIA	0.520349	20.8043
NEUROFIBROMA	0.520253	33.1524
NEOPLASM RECURRENCE	0.520204	17.5411
GASTRODUODENITIS	0.520055	10.9007
DIPLOPIA	0.519873	7.38356
TRICHOTILLOMANIA	0.519696	30.2776
SKIN INFECTION	0.519193	9.19214
HAEMOGLOBINURIA	0.519002	12.5842
VULVAL DISORDER	0.518991	8.29072
SOFT TISSUE NECROSIS	0.518957	25.6067
POLYHYDRAMNIOS	0.51838	17.1496
RETINAL TEAR	0.518273	24.6116
INTESTINAL FUNCTIONAL DISORDER	0.517813	18.212
HYPERCHOLESTEROLAEMIA	0.517509	21.5957
CHONDROCALCINOSIS PYROPHOSPHATE	0.517018	13.4827
AREFLEXIA	0.516852	25.7372
OSTEOPOROTIC FRACTURE	0.516784	19.8397
VOCAL CORD DISORDER	0.51659	16.7123
SCROTAL ULCER	0.516495	2.92927
CYTOMEGALOVIRUS INFECTION	0.516444	5.76113
LIPID METABOLISM DISORDER	0.51632	14.9641
SCLERAL DISORDER	0.516029	10.506
MOVEMENT DISORDER	0.515853	18.0497
MUSCLE FIBROSIS	0.51572	17.4085
NEUROSIS	0.515605	6.6405
HYPOGLYCAEMIA NEONATAL	0.51558	6.95129
GAMMA-GLUTAMYLTRANSFERASE DECREASED	0.515197	19.2387
PALMAR-PLANTAR ERYTHRODYSAESTHESIA SYNDROME	0.515137	2.41906
DYSPNOEA EXERTIONAL	0.515039	12.3717
PREMATURE DELIVERY	0.51452	3.71268
PUNCTATE KERATITIS	0.514212	29.04
VULVOVAGINAL DISORDER	0.513993	12.6472
AUTONOMIC NEUROPATHY	0.513968	28.4018
CONJUNCTIVAL HYPERAEMIA	0.513789	1.34891
PROSTATIC SPECIFIC ANTIGEN DECREASED	0.513563	27.9827
PUSTULAR PSORIASIS	0.513514	19.0047
ABDOMINAL HERNIA	0.513301	7.6912
ACUTE FEBRILE NEUTROPHILIC DERMATOSIS	0.513039	10.9082
INTESTINAL STENOSIS	0.512995	6.98875
GALLBLADDER DISORDER	0.512971	8.211
AMNIOTIC CAVITY INFECTION	0.512828	9.38666
VAGINAL PROLAPSE	0.512825	25.7593
VAGINITIS ATROPHIC	0.512511	15.4273
FACIAL WASTING	0.512366	28.4301
CLOSTRIDIAL INFECTION	0.512289	29.8696
SALPINGITIS	0.511994	10.8112
RETINAL ARTERY OCCLUSION	0.511955	7.5104
LYMPHOCYTE COUNT DECREASED	0.511765	24.9175
CHOLESTASIS	0.511759	15.006
SINUS ARREST	0.511701	11.3514
MYOGLOBINURIA	0.511134	7.64713
REFLEX SYMPATHETIC DYSTROPHY	0.511067	2.52992
BREAST ATROPHY	0.511034	19.3074
OCULAR HYPERAEMIA	0.510961	18.0275
ORCHITIS	0.510861	21.5265
SUBCUTANEOUS HAEMATOMA	0.510701	29.4564
AKATHISIA	0.510619	12.2374
TEMPORAL ARTERITIS	0.510266	11.9218
ANAEMIA MACROCYTIC	0.510017	31.4801
HYPERNATRAEMIA	0.50942	27.2144
FLOPPY INFANT	0.509406	2.98133
CONGENITAL FOOT MALFORMATION	0.509276	10.0634
HYPERPLASIA	0.509241	43.267
PHARYNGEAL OEDEMA	0.509198	14.5272
PROSTATISM	0.50915	16.5189
VITREOUS OPACITIES	0.509121	6.15343
NEUROPATHY	0.509089	22.7319
NARCOLEPSY	0.509	12.6512
DACRYOCANALICULITIS	0.508611	17.251
URTICARIA VESICULOSA	0.508569	19.9447
RENAL PAIN	0.508386	15.0747
ALKALOSIS HYPOCHLORAEMIC	0.50835	9.17979
RETINAL VEIN THROMBOSIS	0.508349	21.3216
GRAVITATIONAL OEDEMA	0.508322	7.73023
CATARACT SUBCAPSULAR	0.508176	15.6464
SERUM FERRITIN INCREASED	0.508149	9.57117
PUPILLARY DISORDER	0.507997	29.9593
ACTINIC KERATOSIS	0.507871	50.3176
BLASTOMYCOSIS	0.507435	29.7126
DYSKINESIA	0.507269	32.9496
BRADYCARDIA	0.507201	9.72725
BRADYPHRENIA	0.507149	9.33284
CATARACT NUCLEAR	0.507141	4.93068
PELIOSIS HEPATIS	0.507078	14.8782
RECTAL ULCER	0.506898	18.2104
ANTIDIURETIC HORMONE ABNORMALITY	0.506625	6.54936
FIBROADENOMA	0.506595	25.2992
TYPE IV HYPERSENSITIVITY REACTION	0.506379	17.1419
COMPLEX REGIONAL PAIN SYNDROME	0.506323	6.52487
TYMPANIC MEMBRANE DISORDER	0.506312	7.71144
COLONIC OBSTRUCTION	0.506307	21.0898
CHOLELITHIASIS	0.506302	14.8878
URETHRAL PAIN	0.505926	8.92065
THROMBOPHLEBITIS SUPERFICIAL	0.505747	19.2903
RENAL CYST	0.505737	16.9827
GINGIVAL ULCERATION	0.505702	11.7926
PHLEBITIS	0.505498	8.36549
ALKALOSIS	0.505357	1.99554
NEUTROPHIL COUNT DECREASED	0.505238	11.998
NORMOCHROMIC NORMOCYTIC ANAEMIA	0.504734	41.0306
VENOUS PRESSURE JUGULAR	0.504544	20.1851
PITYRIASIS LICHENOIDES ET VARIOLIFORMIS ACUTA	0.504535	18.9807
OSTEOPOROSIS	0.504381	21.2703
MONOCYTOSIS	0.504256	19.8837
MYCOBACTERIAL INFECTION	0.504206	10.4151
HYPOCAPNIA	0.504122	42.2537
LACTIC ACIDOSIS	0.504082	5.19117
PERIARTHRITIS	0.50402	24.8737
DECUBITUS ULCER	0.503965	7.33128
GASTRITIS EROSIVE	0.503711	8.56957
VAGINAL CYST	0.503695	26.998
DERMATITIS BULLOUS	0.503629	37.3022
ERYTHEMA ANNULARE	0.503569	15.3376
FLOPPY IRIS SYNDROME	0.503249	6.46042
SENSORY LOSS	0.50322	19.9384
EXOSTOSIS	0.503038	5.31557
SEROMA	0.502068	47.9429
SCROTAL INFECTION	0.501999	14.9352
MYOTONIA	0.501683	9.09605
POLYMYALGIA	0.501672	25.6205
ENDOCRINE DISORDER	0.501429	14.3317
HERPES VIRUS INFECTION	0.501338	4.53026
CALCULUS BLADDER	0.500991	11.4571
ERYTHROPENIA	0.500972	16.5379
GASTROENTERITIS VIRAL	0.500744	5.09683
GASTRIC ATONY	0.500604	14.3317
VESTIBULAR DISORDER	0.50051	27.1149
VASCULAR RESISTANCE SYSTEMIC	0.500423	7.36894
HYPERURICAEMIA	0.5002	11.6482
COGNITIVE DISORDER	0.499926	41.3758
MELAENA	0.499864	4.99705
LIPOGRANULOMA	0.499776	4.55963
TRACHEAL DISORDER	0.499718	2.89101
BLOOD ALKALINE PHOSPHATASE INCREASED	0.499695	11.4031
HISTIOCYTOSIS	0.499627	13.2766
HYPOPARATHYROIDISM	0.499322	23.6381
PNEUMONIA	0.499244	35.0153
UTERINE LEIOMYOMA	0.499075	7.6485
PREGNANCY INDUCED HYPERTENSION	0.499035	10.1457
DYSARTHRIA	0.498813	26.5253
DERMOID CYST	0.49858	45.4799
ADRENOCORTICAL INSUFFICIENCY ACUTE	0.498523	4.93918
ANGINA PECTORIS	0.498211	32.3002
PHARYNGITIS STREPTOCOCCAL	0.498208	12.5464
SIMPLE PARTIAL SEIZURES	0.498149	4.87747
HYPERURICOSURIA	0.498108	11.2524
FAILED INDUCTION OF LABOUR	0.497336	8.71403
SUDDEN HEARING LOSS	0.497109	7.97099
PSYCHOSOMATIC DISEASE	0.496875	16.9524
ALVEOLAR OSTEITIS	0.496645	9.41418
URINARY TRACT PAIN	0.496521	11.2561
OESOPHAGEAL SPASM	0.496244	11.7117
ACHOLIA	0.496237	14.8554
PERICARDIAL RUB	0.496162	11.5889
HYPERBILIRUBINAEMIA	0.496093	27.6999
DYSPHAGIA	0.495783	15.7314
PROSTATIC PAIN	0.495748	7.2608
KERATOACANTHOMA	0.495691	38.727
SICCA SYNDROME	0.495645	10.1985
LYMPHADENITIS	0.495622	24.7418
PARESIS	0.495523	13.6891
OCULAR SURFACE DISEASE	0.49547	12.6779
THYROIDITIS	0.495263	14.3203
PARADOXICAL PRESSOR RESPONSE	0.495046	19.873
HELICOBACTER INFECTION	0.494996	16.8301
SMALL INTESTINAL OBSTRUCTION	0.494943	35.2783
ENDOMETRITIS	0.494934	15.1037
HYPOALBUMINAEMIA	0.494586	43.0247
CATAPLEXY	0.494511	10.1494
APNOEA	0.494284	34.8786
ALLERGIC OEDEMA	0.494041	19.667
BRONCHOSPASM PARADOXICAL	0.493981	9.02322
RESPIRATORY DEPRESSION	0.493941	25.0104
OPTIC NEUROPATHY	0.493827	8.02941
FACIAL PARESIS	0.493729	33.1235
ELECTROCARDIOGRAM CHANGE	0.493273	15.4672
VASCULAR RESISTANCE PULMONARY INCREASED	0.493254	15.2774
ARTHRITIS BACTERIAL	0.492802	17.6321
GENITAL DISORDER MALE	0.492449	23.8395
GASTROINTESTINAL INFECTION	0.492427	13.1841
ILEAL ULCER	0.492354	17.3166
GROWTH HORMONE DEFICIENCY	0.492126	9.50923
BRONCHOSPASM	0.491915	3.0047
ABDOMINAL INFECTION	0.491871	17.0375
DELIRIUM	0.491711	12.2811
GOUTY ARTHRITIS	0.491323	10.075
BACTERIAL PROSTATITIS	0.491188	13.087
TONGUE ATROPHY	0.491147	25.5837
TOXIC SKIN ERUPTION	0.490924	22.4857
MIGRAINE WITH AURA	0.490756	10.9672
BILIARY COLIC	0.490691	20.6887
RESPIRATORY DISTRESS	0.490595	15.4001
ICHTHYOSIS	0.490571	32.4903
CORNEAL DEFECT	0.490344	20.4151
VENOUS STASIS	0.490238	14.62
RETINAL OEDEMA	0.490016	25.1909
RETINOPATHY OF PREMATURITY	0.489986	11.8267
THYROID DISORDER	0.489986	16.4747
FACIAL NEURALGIA	0.489931	25.7629
PLEURAL EFFUSION	0.489674	29.9285
BLOOD GASES ABNORMAL	0.489544	16.6527
DYSPNOEA	0.489541	22.1338
MENINGIOMA BENIGN	0.489376	33.9898
DERMATOMYOSITIS	0.489293	2.9099
VENOUS INSUFFICIENCY	0.489265	7.00142
BLADDER STENOSIS	0.489059	5.8589
GASTRITIS	0.488961	26.8138
FACTOR VIII DEFICIENCY	0.488876	6.58798
FEBRILE CONVULSION	0.488807	12.8205
PELVIC ABSCESS	0.488689	13.6652
MASTITIS	0.488599	20.2864
DISSOCIATIVE DISORDER	0.488531	26.0012
HEPATIC STEATOSIS	0.488507	15.8122
HYPERPARATHYROIDISM	0.488068	13.5314
GLUCOSE-6-PHOSPHATE DEHYDROGENASE DEFICIENCY	0.488047	12.5243
PRE-ECLAMPSIA	0.487914	17.1062
BLOOD PRESSURE SYSTOLIC INCREASED	0.487592	29.1006
HYPOTHYROIDISM	0.487521	18.6025
DEVELOPMENTAL DELAY	0.487512	5.7506
CHOLANGITIS SCLEROSING	0.487122	13.7486
TONIC CLONIC MOVEMENTS	0.487073	8.72779
HELICOBACTER GASTRITIS	0.487071	12.4031
ARTERITIS	0.486983	16.913
VULVAL ERYTHEMA	0.486968	30.2787
TONGUE PARALYSIS	0.486731	12.4439
ELECTROENCEPHALOGRAM ABNORMAL	0.486328	11.568
PSYCHOMOTOR SKILLS IMPAIRED	0.486022	7.84006
PROSTATITIS	0.485829	12.3749
PEMPHIGUS	0.485589	10.3924
CONJUNCTIVAL HAEMORRHAGE	0.485567	18.8881
BURSITIS	0.485516	3.63906
IMPAIRED GASTRIC EMPTYING	0.48544	16.7257
GENITAL CANDIDIASIS	0.484908	10.5566
HYPOGONADISM	0.484783	2.63781
OPEN ANGLE GLAUCOMA	0.484512	25.9014
PERINEAL PAIN	0.484498	24.3227
PLEURITIC PAIN	0.484287	24.3701
OCHRONOSIS	0.484278	21.9613
LEUKODERMA	0.483844	22.7525
SCLERITIS	0.483719	3.78482
LYMPHANGITIS	0.483678	8.6284
LISTERIOSIS	0.483401	17.8515
CYSTOID MACULAR OEDEMA	0.483377	4.06559
IDIOPATHIC PNEUMONIA SYNDROME	0.483069	13.8235
HYPERLACTACIDAEMIA	0.483018	21.3457
HEPATIC ENZYME INCREASED	0.482965	4.5294
SACROILIITIS	0.482835	4.50127
NEPHROCALCINOSIS	0.48282	7.42235
EFFUSION	0.482648	2.82742
ESSENTIAL TREMOR	0.482447	32.1454
PLACENTAL DISORDER	0.482439	6.2825
VOCAL CORD PARALYSIS	0.482397	32.7674
ALANINE AMINOTRANSFERASE INCREASED	0.482239	15.7755
LOWER RESPIRATORY TRACT INFECTION	0.482081	12.8288
MACROCYTOSIS	0.481538	7.35438
PENILE SWELLING	0.481161	10.7059
CLEFT PALATE	0.481102	18.6364
CLOSTRIDIUM COLITIS	0.480921	5.81049
MELANOCYTIC NAEVUS	0.480792	21.0195
ELASTOSIS PERFORANS	0.480497	20.8488
CONNECTIVE TISSUE INFLAMMATION	0.480487	12.0019
BREAST CYST	0.48045	15.534
SOMATOFORM DISORDER	0.480356	30.6792
SCLERAL HAEMORRHAGE	0.480325	9.46374
KLEBSIELLA INFECTION	0.480269	8.11648
GESTATIONAL HYPERTENSION	0.4802	21.4069
SYNCOPE	0.480025	14.9461
BLADDER DIVERTICULUM	0.479907	23.6163
PEPTIC ULCER	0.479773	27.6681
OVARIAN HYPERSTIMULATION SYNDROME	0.479762	6.54458
BILIARY TRACT DISORDER	0.479464	10.4263
PERITONSILLAR ABSCESS	0.479432	18.7762
CARDIAC MURMUR	0.479116	8.91841
FLUID OVERLOAD	0.478725	19.4578
LIPIDOSIS	0.478684	19.2066
ALVEOLITIS ALLERGIC	0.478654	16.7367
HYPERTENSION	0.47865	8.70814
ELECTROCARDIOGRAM ST SEGMENT ELEVATION	0.478613	10.2186
SEBACEOUS GLAND DISORDER	0.478268	8.04116
REBOUND HYPERTENSION	0.478202	14.3202
HYPOPNOEA	0.478157	12.8268
CHONDROCALCINOSIS	0.477985	31.6872
CYCLOPLEGIA	0.47783	7.04372
VESICOURETERIC REFLUX	0.477409	10.2573
GASTROINTESTINAL CANDIDIASIS	0.477396	26.3292
HAEMATURIA	0.476862	7.65081
OCULOGYRIC CRISIS	0.476343	6.48545
HYPERPROTEINAEMIA	0.476025	12.7579
HYPOPROTEINAEMIA	0.475871	34.0434
SICK SINUS SYNDROME	0.47554	17.2519
INFECTIOUS MONONUCLEOSIS	0.475525	4.23743
CLOSTRIDIUM DIFFICILE COLITIS	0.475505	18.254
OESOPHAGEAL DISORDER	0.475362	15.6707
INSULIN RESISTANCE	0.47524	17.9938
OPPORTUNISTIC INFECTION	0.475148	9.60076
CHOREOATHETOSIS	0.474778	16.1765
ANURIA	0.474358	23.138
DISEASE PROGRESSION	0.473831	20.4089
CORNEAL INFECTION	0.473826	5.85764
RECTAL POLYP	0.473393	11.9737
CHOLECYSTITIS ACUTE	0.472818	24.2991
HYPERINSULINISM	0.472655	12.3285
HAEMANGIOMA CONGENITAL	0.472625	15.0014
CHEST WALL PAIN	0.472618	32.1749
UNRESPONSIVE TO STIMULI	0.472274	4.3632
BRONCHIECTASIS	0.47225	12.4247
AMNESIA	0.472177	40.6422
PROSTATE INFECTION	0.472129	16.054
ALBUMINURIA	0.472089	20.819
HYPERMAGNESAEMIA	0.471916	15.1536
KERATITIS	0.471728	18.8727
CORNEAL DEPOSITS	0.471679	4.17098
METABOLIC ACIDOSIS	0.471653	9.86775
PSEUDOMONAS INFECTION	0.471575	16.4942
FAT EMBOLISM	0.471357	4.02381
HYPERSPLENISM	0.471299	2.36177
HEREDITARY DISORDER	0.471169	33.3882
FISTULA	0.470923	6.94279
TORTICOLLIS	0.470919	17.3124
AUTISTIC DISORDER	0.470799	27.0404
HAEMOGLOBIN ABNORMAL	0.470742	13.1498
SUBILEUS	0.470656	33.3119
SEXUALLY TRANSMITTED DISEASE	0.470528	30.7176
UTERINE ENLARGEMENT	0.470359	6.36316
NEUROGENIC BLADDER	0.47	2.23888
INTERMITTENT CLAUDICATION	0.469948	35.185
HAEMANGIOMA	0.469733	5.09911
INJECTION SITE NECROSIS	0.469437	1.3242
HYDROURETER	0.469395	12.5051
PAPILLOMA	0.469386	2.19755
BRONCHIOLITIS	0.469275	36.5976
UNINTENDED PREGNANCY	0.469013	7.04912
PRURITUS GENITAL	0.468875	20.8983
CAPILLARY PERMEABILITY	0.468562	13.6156
FIBROADENOMA OF BREAST	0.468545	25.5254
VENOUS OCCLUSION	0.468538	19.75
GASTROENTERITIS	0.468502	14.8456
SMEAR CERVIX ABNORMAL	0.468464	12.3009
SALMONELLOSIS	0.468366	16.3906
TOOTH ABSCESS	0.468234	9.92022
MOTOR DYSFUNCTION	0.468211	16.9481
DYSLIPIDAEMIA	0.468013	9.71826
IRIS ADHESIONS	0.467756	16.0226
SYNOVIAL CYST	0.467738	17.7759
XERODERMA	0.467409	1.2776
CONJUNCTIVAL OEDEMA	0.467383	7.30771
COSTOCHONDRITIS	0.46715	17.6562
OXYGEN SATURATION DECREASED	0.466984	5.40872
SUBSTANCE ABUSE	0.466768	10.7821
VASCULITIS	0.466423	32.0003
PLEURAL DISORDER	0.466381	7.41538
DEAFNESS TRANSITORY	0.465969	26.4741
URETHRAL SYNDROME	0.465838	10.6889
CORNEAL INFILTRATES	0.465501	4.57065
CHONDROPATHY	0.46541	17.9033
SUPERINFECTION	0.465397	12.6327
ORTHOPNOEA	0.465209	7.9883
HYPERAESTHESIA	0.465032	14.0086
ACTIVATED PARTIAL THROMBOPLASTIN TIME PROLONGED	0.46486	26.3948
TERMINAL INSOMNIA	0.464534	4.76811
ELECTROCARDIOGRAM QT PROLONGED	0.464288	24.0526
ASPERGILLOSIS	0.464075	30.112
LARYNGEAL DISORDER	0.463915	13.0692
ADENOMA BENIGN	0.463808	9.86685
LIVEDO RETICULARIS	0.463632	22.7383
LIPOMA	0.463404	23.8448
ANGIOEDEMA	0.463174	24.4735
CONGENITAL SKIN DISORDER	0.463154	26.0902
PENILE OEDEMA	0.46307	6.09347
HYPOLIPIDAEMIA	0.462986	9.78793
HYPERPHAGIA	0.462621	28.3153
HEARING IMPAIRED	0.462313	15.4499
GALLBLADDER POLYP	0.462312	9.68522
CHORIORETINITIS	0.462227	5.5701
GASTRIC DILATATION	0.462078	4.20941
BONE DISORDER	0.461763	15.566
POSTICTAL STATE	0.461653	5.69673
MUCOCUTANEOUS CANDIDIASIS	0.461336	8.25035
HYPERLIPIDAEMIA	0.461055	17.5442
BALANOPOSTHITIS	0.460725	31.6582
MONARTHRITIS	0.460573	22.4614
HERPES ZOSTER	0.460564	17.7349
DENTOFACIAL ANOMALY	0.460509	5.23881
CERVIX DISORDER	0.460494	24.7238
INJECTION SITE HAEMORRHAGE	0.460222	17.7754
GASTROENTERITIS BACTERIAL	0.460177	17.9856
HERNIA	0.459998	18.4093
BREAST INFECTION	0.459808	8.39144
COLITIS MICROSCOPIC	0.459712	3.87516
TENDINOUS CONTRACTURE	0.459665	41.6743
EAR HAEMORRHAGE	0.459594	26.2026
INTRAOCULAR PRESSURE INCREASED	0.459534	20.2083
GENERALISED OEDEMA	0.459229	11.5816
ILEUS	0.458912	34.03
POLYSEROSITIS	0.458545	11.9366
ATRIAL FLUTTER	0.458503	13.189
PAINFUL RESPIRATION	0.458444	9.29337
INJECTION SITE FIBROSIS	0.458426	6.41206
TRACHEO-OESOPHAGEAL FISTULA	0.458202	51.1867
CHROMATOPSIA	0.458195	12.2243
BIPOLAR DISORDER	0.457584	3.54331
RETINOPATHY	0.45746	14.1824
BLOOD CHLORIDE DECREASED	0.457227	15.0846
EUSTACHIAN TUBE DISORDER	0.457088	13.2092
URINARY TRACT OBSTRUCTION	0.456881	11.6572
MALNUTRITION	0.456679	4.26184
ATONIC URINARY BLADDER	0.456541	6.7018
ASTERIXIS	0.456409	29.0231
PHARYNGITIS	0.456333	26.4607
MICTURITION DISORDER	0.455479	34.2174
CUSHINGS SYNDROME	0.455369	11.4528
HERPES SIMPLEX	0.455359	16.9738
PLATELET AGGREGATION DECREASED	0.455249	9.06736
MYOSITIS	0.455234	27.1361
ATRIAL FIBRILLATION	0.455056	31.8691
HYPOPHOSPHATAEMIA	0.454919	6.25172
SCROTAL ERYTHEMA	0.454595	19.0494
PSEUDOCHOLINESTERASE DEFICIENCY	0.454447	4.75097
UTERINE ATONY	0.454442	30.2515
EPIDERMOLYSIS BULLOSA	0.454185	21.2599
PERITONITIS	0.453942	11.8935
LENS DISORDER	0.453877	17.8034
ASTHMA	0.453865	12.7308
MENORRHAGIA	0.453846	18.1657
EXTERNAL EAR DISORDER	0.453825	21.9844
GLYCOSYLATED HAEMOGLOBIN INCREASED	0.452861	4.80961
BLOOD LACTATE DEHYDROGENASE INCREASED	0.452416	16.2565
OCULAR VASCULAR DISORDER	0.45231	10.3572
NASAL SEPTUM PERFORATION	0.452235	15.1521
RESPIRATORY TRACT INFECTION	0.452041	12.1559
SLEEP APNOEA SYNDROME	0.451838	22.4675
MIDDLE EAR DISORDER	0.451521	17.6229
OSTEOPENIA	0.451472	9.68323
PANIC DISORDER WITH AGORAPHOBIA	0.451445	11.1327
TONGUE NEOPLASM	0.45139	7.30476
LIVER TENDERNESS	0.449895	34.2153
OESOPHAGEAL PAIN	0.449847	25.4407
APPLICATION SITE ATROPHY	0.44983	10.8265
HAEMATOCHEZIA	0.44962	11.1947
CREST SYNDROME	0.449328	14.3738
HEPATIC CYST	0.448956	3.49217
VASCULAR HEADACHE	0.448909	7.12322
CALCULUS URINARY	0.448538	25.7225
ABDOMINAL RIGIDITY	0.448496	7.69888
IRIDOCYCLITIS	0.448276	1.69026
ENZYME ABNORMALITY	0.448087	3.81452
WITHDRAWAL BLEED	0.448065	10.1935
HYPERTONIC BLADDER	0.447646	17.0367
GAMMOPATHY	0.447622	19.5121
HYPERGLYCAEMIA	0.44743	12.9692
OESTROGEN DEFICIENCY	0.447408	22.5953
ODYNOPHAGIA	0.447367	6.95062
LIP OEDEMA	0.447206	28.5256
ACUTE PHASE REACTION	0.446903	42.0813
RHINITIS ATROPHIC	0.446691	4.53506
PANNICULITIS	0.446469	10.6552
GASTROINTESTINAL ULCER	0.446345	10.5874
JAUNDICE	0.446071	27.7793
VAGINAL ERYTHEMA	0.446068	21.5115
POLYMENORRHOEA	0.44598	22.2989
TENOSYNOVITIS	0.445669	9.16021
ECZEMA HERPETICUM	0.445577	3.94432
REPRODUCTIVE TRACT DISORDER	0.444943	7.33525
SKIN TOXICITY	0.444921	22.8463
ONYCHOMADESIS	0.44473	13.227
ANOGENITAL WARTS	0.44454	9.92811
CONGENITAL EYE DISORDER	0.444291	11.6511
HYPERTROPHY	0.4442	18.4876
ABDOMINAL DISTENSION	0.44412	1.78234
MUSCLE RIGIDITY	0.444099	4.92894
GENITAL INFECTION	0.443856	11.5697
MUSCULOSKELETAL CHEST PAIN	0.443848	5.58515
NEUTROPHILIA	0.443773	29.9952
GENITAL DISORDER FEMALE	0.443636	22.3018
VISUAL IMPAIRMENT	0.442915	5.42117
HAEMATOCRIT INCREASED	0.442438	5.66801
NEUTROPHIL COUNT INCREASED	0.442113	2.94415
HALLUCINATION, VISUAL	0.441812	21.037
POSTPARTUM DISORDER	0.441663	27.4956
RECTAL TENESMUS	0.441551	26.8767
NEOPLASM SKIN	0.441416	12.059
LIPASE INCREASED	0.441398	4.9807
LIPIDS ABNORMAL	0.441055	5.22734
ORBITAL OEDEMA	0.441009	10.8208
HAPTOGLOBIN DECREASED	0.440705	3.70812
PALPITATIONS	0.440341	11.5246
PRURIGO	0.440306	3.3509
PARAMETRITIS	0.439887	10.8933
CHOLECYSTITIS CHRONIC	0.439634	14.7091
HAEMATOSPERMIA	0.439273	6.47897
UPPER RESPIRATORY TRACT INFLAMMATION	0.438838	25.8513
HYPOMAGNESAEMIA	0.438578	4.91398
UVEITIS	0.438529	5.37879
ACIDOSIS	0.43851	8.37913
ASCITES	0.438383	8.17058
LOSS OF CONSCIOUSNESS	0.438208	12.621
CHEILITIS	0.438084	15.023
OBESITY	0.438023	24.5841
PYURIA	0.437963	10.1415
SKIN MACERATION	0.437899	17.7019
CAPILLARY FRAGILITY INCREASED	0.437785	17.6665
COAGULATION TIME PROLONGED	0.437756	11.0344
RETINAL DISORDER	0.437654	13.4518
COOMBS TEST POSITIVE	0.437609	28.1445
VULVOVAGINAL CANDIDIASIS	0.4376	20.4043
CONJUNCTIVAL IRRITATION	0.437529	35.336
DUODENITIS	0.437506	11.0354
PENILE INFECTION	0.437501	1.5285
ORAL CANDIDIASIS	0.437483	13.1366
CERVICAL DYSPLASIA	0.437337	5.95187
CUSHINGOID	0.437323	1.50584
DEPRESSION	0.437026	21.3897
CLONUS	0.436802	6.26863
SCOTOMA	0.436661	7.72963
DWARFISM	0.436395	35.4309
PREMATURE LABOUR	0.436344	16.4672
SUPRAPUBIC PAIN	0.436063	12.3093
PILONIDAL CYST	0.436061	7.68954
HEART RATE IRREGULAR	0.435831	7.63935
OEDEMA MUCOSAL	0.435765	27.525
CONJUNCTIVAL DISORDER	0.435492	1.52073
CATHETER RELATED INFECTION	0.435358	23.7734
HYPERPROLACTINAEMIA	0.435206	14.9354
RED BLOOD CELL COUNT INCREASED	0.434922	5.04257
PHLEBITIS SUPERFICIAL	0.434875	21.1657
HYPERADRENOCORTICISM	0.434672	26.1437
VAGINAL INFLAMMATION	0.434264	21.3887
HYPERVITAMINOSIS	0.433971	30.6938
PLATELET COUNT ABNORMAL	0.433837	27.8666
LIP HAEMORRHAGE	0.43361	21.8999
PHYSICAL ABUSE	0.433261	28.7746
VULVITIS	0.433249	11.4673
PROCTITIS	0.432604	39.1048
VIRAL PHARYNGITIS	0.432531	17.9216
HALLUCINATION, TACTILE	0.432409	6.35717
LARYNGITIS	0.432371	15.6163
RED BLOOD CELL COUNT DECREASED	0.432185	14.3859
HYPOCALCAEMIA	0.431552	31.9061
GAMMA-GLUTAMYLTRANSFERASE INCREASED	0.43154	18.2886
FASCIITIS	0.43121	25.1672
SCROTAL PAIN	0.431159	12.5157
TRACHEOBRONCHITIS	0.430911	29.216
COOMBS DIRECT TEST POSITIVE	0.430683	2.29696
LYMPHOCYTE COUNT INCREASED	0.430586	9.90146
GASTRITIS VIRAL	0.430217	24.0915
GINGIVAL HYPERTROPHY	0.430155	20.2821
CATARACT CORTICAL	0.43	7.16532
DIASTOLIC HYPERTENSION	0.429984	44.3383
PSYCHIATRIC SYMPTOM	0.42961	20.5197
TELANGIECTASIA	0.429206	22.0343
ANISOCYTOSIS	0.429084	32.6814
LIGAMENT DISORDER	0.428684	13.6226
VAGINISMUS	0.428682	18.5718
VULVOVAGINITIS	0.427903	13.3857
HYPERAEMIA	0.427827	17.6036
CAPILLARY FRAGILITY	0.427749	21.2777
ACUTE GENERALISED EXANTHEMATOUS PUSTULOSIS	0.427474	6.55588
VAGINITIS	0.427436	9.29337
GINGIVAL BLEEDING	0.427415	15.0906
ANOREXIA	0.427351	11.3533
HAEMOCHROMATOSIS	0.427191	13.7511
VOMITING NEONATAL	0.427098	17.1352
INTENTIONAL SELF-INJURY	0.426845	19.6032
FAECALITH	0.426807	6.23361
FEBRILE NEUTROPENIA	0.426706	15.1426
ERYSIPELAS	0.426645	27.0091
EXTRAVASATION	0.426589	39.5197
ELECTROCARDIOGRAM T WAVE AMPLITUDE DECREASED	0.426582	9.29287
MEMORY IMPAIRMENT	0.425987	7.4768
SERUM SICKNESS	0.425948	9.27994
OLIGOHYDRAMNIOS	0.425822	11.9332
DEFICIENCY ANAEMIA	0.42558	18.1142
PHARYNGEAL ERYTHEMA	0.425283	8.53024
VAGINITIS BACTERIAL	0.425196	5.57773
NODAL RHYTHM	0.425113	10.6008
HIGH RISK PREGNANCY	0.425108	26.8282
REFRACTION DISORDER	0.425076	9.83024
HIGH DENSITY LIPOPROTEIN DECREASED	0.424944	13.0155
TRACHEITIS	0.424916	23.9431
ARTHROPATHY	0.424596	34.8725
INJECTION SITE HAEMATOMA	0.424438	29.61
PHARYNGOLARYNGEAL PAIN	0.424417	17.8141
CALCULUS URETERIC	0.424186	24.1104
PERIODONTAL DISEASE	0.423961	4.39562
INJECTION SITE ATROPHY	0.423743	15.7388
POOR PERIPHERAL CIRCULATION	0.423698	20.4626
XEROPHTHALMIA	0.423646	17.464
HYDROCELE	0.423515	13.4721
EUSTACHIAN TUBE DYSFUNCTION	0.423254	9.06569
OEDEMA MOUTH	0.422787	12.7185
CONGENITAL ORAL MALFORMATION	0.42277	32.9451
HEAD TITUBATION	0.422643	34.0364
FACE OEDEMA	0.422556	6.15684
ORAL HERPES	0.421939	17.688
GASTROOESOPHAGITIS	0.42173	9.15364
DIABETIC FOOT	0.421708	16.1593
PSEUDOFOLLICULITIS BARBAE	0.421429	27.6685
VENOUS PRESSURE INCREASED	0.421395	25.1255
MYOCLONUS	0.421386	6.98792
HYPERREFLEXIA	0.421083	12.5548
SOFT TISSUE DISORDER	0.420944	2.1491
RESPIRATION ABNORMAL	0.420883	24.2341
HYPONATRAEMIA	0.420754	24.3139
ECCHYMOSIS	0.420248	7.34335
HYPHAEMA	0.420143	17.2303
INFECTION	0.419963	4.63925
BREAST ABSCESS	0.419664	1.78267
CERVICITIS	0.419311	6.59211
PENILE PAIN	0.418918	11.2909
AMMONIA INCREASED	0.418566	28.3458
UTERINE POLYP	0.417895	12.1789
MYRINGITIS	0.41789	29.4247
DYSCHEZIA	0.417578	20.602
WITHDRAWAL SYNDROME	0.416834	1.19316
EPISCLERITIS	0.416529	15.9475
OCULAR HYPERTENSION	0.416258	13.3191
SYSTOLIC HYPERTENSION	0.416081	5.87916
BENIGN INTRACRANIAL HYPERTENSION	0.415809	18.9335
CATARACT	0.415808	13.3475
HAMARTOMA	0.415669	3.41487
HYPOGLYCAEMIA	0.415011	7.58315
EXTRASYSTOLES	0.414789	8.67226
URTICARIA CHRONIC	0.414683	5.11361
BEZOAR	0.414416	5.7462
NAIL-PATELLA SYNDROME	0.414294	12.5661
SKIN OEDEMA	0.414273	10.5512
PLATELET AGGREGATION ABNORMAL	0.414235	21.043
PARASOMNIA	0.414197	15.6746
ALANINE AMINOTRANSFERASE DECREASED	0.413721	6.26826
ANAL FISSURE	0.413651	15.3127
ENTERITIS	0.413208	7.91949
BACTERIAL INFECTION	0.412724	19.311
SCROTAL DISORDER	0.412679	15.6069
SPUTUM PURULENT	0.412679	8.46492
ORAL FUNGAL INFECTION	0.412173	16.1079
HYPOSTHENURIA	0.412113	26.1101
RECTAL DISCHARGE	0.411861	5.21473
CONFUSIONAL STATE	0.411818	13.6567
MOUTH ULCERATION	0.41142	33.5408
PERSONALITY DISORDER	0.411278	30.8221
INTERTRIGO CANDIDA	0.411185	7.90459
GLOSSODYNIA	0.410938	17.4797
LENTICULAR OPACITIES	0.410641	6.9595
FORCED EXPIRATORY VOLUME DECREASED	0.410248	17.5151
PROTHROMBIN LEVEL DECREASED	0.409954	8.6966
SOFT TISSUE INFECTION	0.409374	14.8972
VEIN PAIN	0.409195	1.60186
UTERINE INFLAMMATION	0.40907	18.5991
DYSTHYMIC DISORDER	0.408598	19.2272
BLOOD GLUCOSE INCREASED	0.408534	18.1416
SKIN HAEMORRHAGE	0.408364	12.8468
URINARY RETENTION	0.408323	14.1938
ORAL NEOPLASM BENIGN	0.408055	31.3676
VEIN DISORDER	0.407928	11.9739
DUBIN-JOHNSON SYNDROME	0.407865	26.345
TALIPES	0.407797	22.9397
DYSAESTHESIA	0.407322	6.1121
COLLAGEN DISORDER	0.407254	15.0665
EOSINOPHILIA	0.406159	25.6461
HEPATIC PAIN	0.406101	0.705496
URINARY TRACT INFECTION	0.406009	6.59682
DYSGRAPHIA	0.405529	23.7768
CORNEAL DISORDER	0.405523	18.7682
CREATININE RENAL CLEARANCE DECREASED	0.40551	13.3165
DEREALISATION	0.40544	22.1466
NEPHROLITHIASIS	0.405158	12.0991
BACK DISORDER	0.405144	29.1445
HYPERKERATOSIS	0.40491	8.92131
ELECTROCARDIOGRAM ST SEGMENT DEPRESSION	0.404875	15.449
XANTHOMATOSIS	0.404547	10.1842
EPIDIDYMITIS	0.404475	17.6828
AMBLYOPIA	0.404449	8.45279
FOOT AND MOUTH DISEASE	0.404273	2.09749
AGEUSIA	0.404142	1.94825
INDURATION	0.403901	8.30758
GLOMERULAR FILTRATION RATE DECREASED	0.403746	16.7551
BLOOD PRESSURE DIASTOLIC DECREASED	0.403479	10.8847
INFECTION SUSCEPTIBILITY INCREASED	0.403376	21.9761
MYALGIA	0.403254	17.0903
GLUCOSE TOLERANCE IMPAIRED	0.403044	27.5846
VOCAL CORD PARESIS	0.402876	6.77423
GOITRE	0.402735	17.1155
MANIA	0.402338	7.34716
HYPOAESTHESIA	0.402256	15.0512
RESPIRATORY ALKALOSIS	0.401998	13.7068
XANTHOMA	0.401919	6.34858
CULTURE NEGATIVE	0.40186	17.8359
HYPERCHLORHYDRIA	0.401826	14.7456
BLEPHARITIS	0.401571	3.43868
ANTISOCIAL BEHAVIOUR	0.401439	8.77526
PURPURA NON-THROMBOCYTOPENIC	0.401403	14.0512
NYSTAGMUS	0.401192	14.4946
PYODERMA	0.400526	27.541
TENDON DISORDER	0.400102	9.45082
GINGIVAL PAIN	0.400048	23.2126
URINARY INCONTINENCE	0.399818	14.4994
HYPOKALAEMIA	0.399818	8.20125
NASAL ULCER	0.399645	18.5361
DYSMORPHISM	0.399612	38.109
ADENOVIRUS INFECTION	0.399563	26.2682
SLEEP ATTACKS	0.399425	6.77276
MUSCLE CONTRACTIONS INVOLUNTARY	0.399288	5.54899
GENITAL DISCHARGE	0.399206	1.27928
PERIOSTITIS	0.399147	0.929581
HYPOSPADIAS	0.39909	2.46489
PLANTAR FASCIITIS	0.398445	9.77041
[truncated: 930 more rows]
