# Supplementary material for: Ranking Adverse Drug Reactions With Crowdsourcing
Source: J Med Internet Res. 2015 Mar 23;17(3):e80. doi: 10.2196/jmir.3962 (PMC4387295; doi:10.2196/jmir.3962)
Supplement: Supplementary file 6 [file jmir_v17i3e80_app6.xlsx]

## Sheet: Selected drugs with severe ADRs
Drug	ADR	Rank	P-value (for OFFSIDES)
Amlodipine	Coma	0.942903	8.9e-05
Amlodipine	Cardio-Respiratory Arrest	0.936593	0.00118105
Amlodipine	Brain Oedema	0.883993	1.58e-10
Amlodipine	Subarachnoid Haemorrhage	0.88282	0.000233539
Amlodipine	Respiratory Failure	0.860285	7.99e-14
Amlodipine	Multiple Myeloma	0.844541	2.17e-05
Amlodipine	Adenocarcinoma	0.83857	0.00022987
Amlodipine	Hodgkin's Disease	0.833424	0.0217658
Amlodipine	Hepatic Failure	0.829786	0.00411688
Amlodipine	Cardiogenic Shock	0.82198	0.00132166
Amlodipine	Atrioventricular Block	0.819118	2.22e-05
Amlodipine	Transient Ischaemic Attack	0.805504	1.77e-08
Amlodipine	Vascular Dementia	0.787193	0.00139718
Amlodipine	Hepatic Neoplasm Malignant	0.782745	4.64e-08
Amlodipine	Arteriosclerosis Coronary Artery	0.781117	2.64e-07
Amlodipine	Carcinoid Tumour	0.768616	0.0365411
Amlodipine	Rhabdomyolysis	0.75457	0.000120367
Amlodipine	Encephalitis	0.754157	0.00531175
Amlodipine	Myoclonic Epilepsy	0.752032	0.0373374
Amlodipine	Diastolic Dysfunction	0.739921	0.000293931
Amlodipine	Cardiac Valve Disease	0.73876	0.0482687
Amlodipine	Ventricular Fibrillation	0.734747	0.00837119
Amlodipine	Muscle Necrosis	0.730644	3.05e-06
Amlodipine	Bone Neoplasm	0.726366	0.00578154
Amlodipine	Pneumocystis Jiroveci Pneumonia	0.724325	0.00347116
Amlodipine	Cardiovascular Disorder	0.698553	0.00268769
Amlodipine	Cardiac Hypertrophy	0.688569	0.00266026
Amlodipine	Metabolic Encephalopathy	0.687403	9.91e-05
Amlodipine	Lung Neoplasm	0.677745	5.89e-08
Amlodipine	Meningioma	0.669278	0.00308193
Amlodipine	Intervertebral Disc Degeneration	0.66774	5.81e-12
Amlodipine	Henoch-Schonlein Purpura	0.658118	0.0149317
Amlodipine	Emphysema	0.65599	0.000314359
Amlodipine	Tubulointerstitial Nephritis	0.647205	7.03e-11
Amlodipine	Aplasia Pure Red Cell	0.639129	0.037411
Amlodipine	Cauda Equina Syndrome	0.637362	0.000113836
Amlodipine	Arteriospasm Coronary	0.635666	0.00261247
Amlodipine	Fungaemia	0.633061	0.0365411
Amlodipine	Hepatoblastoma	0.631787	0.0001089
Amlodipine	Hemiparesis	0.621656	0.000242513
Amlodipine	Renal Function Test Abnormal	0.613675	0.000397715
Amlodipine	Pneumothorax	0.6094	0.00969841
Amlodipine	Spondylitis	0.593035	0.00331523
Amlodipine	Alveolitis	0.587304	1.31e-08
Amlodipine	Hepatic Function Abnormal	0.581473	0.031609
Amlodipine	Echocardiogram Abnormal	0.565193	0.0356724
Amlodipine	Leukoplakia	0.55975	2.17e-06
Amlodipine	Granulocytosis	0.551307	4.67e-06
Amlodipine	Diverticulum	0.549877	6.87e-07
Amlodipine	Colitis Ischaemic	0.540653	0.042038
Amlodipine	Osteosclerosis	0.536061	0.00328729
Amlodipine	Transaminases Increased	0.535033	0.0352644
Amlodipine	Atrophy	0.533504	0.021359
Amlodipine	Deafness Neurosensory	0.530556	1.4e-06
Amlodipine	Osteoporosis	0.505267	0.000295178
Amlodipine	Blood Alkaline Phosphatase Increased	0.501497	1.99e-10
Amlodipine	Pleural Effusion	0.496602	2.32e-07
Amlodipine	Optic Neuropathy	0.492159	0.00414006
Amlodipine	Dermatomyositis	0.490214	1.64e-06
Amlodipine	Effusion	0.48468	2.73e-05
Amlodipine	Impaired Gastric Emptying	0.480621	5.28e-10
Amlodipine	Alanine Aminotransferase Increased	0.480374	0.00428056
Amlodipine	Biliary Tract Disorder	0.478322	0.01979
Amlodipine	Dyslipidaemia	0.473162	6.02e-05
Amlodipine	Cholecystitis Acute	0.471672	0.00109737
Amlodipine	Bronchiolitis	0.47128	0.000259564
Amlodipine	Haemangioma	0.469284	2.14e-07
Amlodipine	Oxygen Saturation Decreased	0.467908	0.000242446
Amlodipine	Gastroenteritis	0.463913	0.000631715
Amlodipine	Asterixis	0.460348	0.0477838
Amlodipine	Atrial Flutter	0.458995	0.00523061
Amlodipine	Haematochezia	0.450313	0.0323223
Amlodipine	Abdominal Distension	0.443691	0.000300907
Amlodipine	Ascites	0.434919	8.88e-09
Amlodipine	Haemochromatosis	0.428446	0.01979
Amlodipine	Anorexia	0.423287	4.9e-09
Amlodipine	Hepatic Pain	0.398665	3.09e-06
Amlodipine	Anaemia	0.397383	1.44e-18
Amlodipine	Impetigo	0.385896	0.00152185
Amlodipine	Blood Urea Increased	0.385611	4.91e-08
Amlodipine	Hypertrichosis	0.384866	0.00266026
Amlodipine	Skin Lesion	0.370214	5.53e-09
Amlodipine	Anhidrosis	0.357921	3.6e-13
Amlodipine	Skin Hypertrophy	0.357682	2.39e-08
Amlodipine	Skin Induration	0.35705	1.49e-05
Amlodipine	Night Blindness	0.354562	0.000292609
Amlodipine	Enuresis	0.352106	0.00325309
Amlodipine	Ulcer	0.340038	0.0014246
Amlodipine	Dyspareunia	0.330628	3.18e-06
Amlodipine	Appetite Disorder	0.330253	6.3e-06
Amlodipine	Body Temperature Increased	0.328948	0.000898667
Amlodipine	Precocious Puberty	0.321909	0.00266026
Amlodipine	Choking Sensation	0.310319	0.00464073
Amlodipine	Nasopharyngitis	0.307765	1.26e-10
Amlodipine	Oliguria	0.303309	1.41e-12
Amlodipine	Sinus Disorder	0.300684	0.000975801
Amlodipine	Chromaturia	0.294947	4.75e-05
Amlodipine	Ear Infection	0.29016	1.44e-05
Amlodipine	Cerumen Impaction	0.285165	0.004062
Amlodipine	Subcutaneous Nodule	0.281404	0.00498482
Amlodipine	Cyst	0.278397	6.19e-07
Amlodipine	Keloid Scar	0.271113	2.75e-06
Amlodipine	Eczema	0.267676	0.0469355
Amlodipine	Blood Glucose Decreased	0.249032	1.54e-07
Amlodipine	Skin Odour Abnormal	0.247234	8.98e-05
Amlodipine	Urine Colour Abnormal	0.238271	9.72e-08
Amlodipine	Infrequent Bowel Movements	0.23069	0.000903192
Amlodipine	Speech Disorder	0.223459	1.26e-07
Amlodipine	Urine Abnormality	0.215187	0.000983687
Amlodipine	Joint Stiffness	0.20221	1.5e-06
Amlodipine	Sleep Disorder	0.19878	1e-06
Amlodipine	Emotional Distress	0.175044	0.000199979
Amlodipine	Aura	0.166656	0.0139974
Amlodipine	Muscle Fatigue	0.164425	1.41e-05
Amlodipine	Skin Tightness	0.163245	7.03e-09
Amlodipine	Clumsiness	0.156627	3.46e-06
Amlodipine	Muscle Tightness	0.122513	0.000373132
Amlodipine	Tongue Discolouration	0.113881	0.000142017
Amlodipine	Nasal Congestion	0.068303	5.83e-13
Amlodipine	Hair Growth Abnormal	0.0594181	0.00266026
Aripiprazole	Cardiac Death	0.941311	0.00283992
Aripiprazole	Sudden Cardiac Death	0.916604	8.72e-12
Aripiprazole	Cardiac Failure Acute	0.911702	2.5e-05
Aripiprazole	Cerebrovascular Insufficiency	0.858148	0.0033154
Aripiprazole	Cerebral Palsy	0.835607	0.000255651
Aripiprazole	Spina Bifida	0.792552	8.86e-05
Aripiprazole	Diabetic Hyperosmolar Coma	0.790384	3.91e-16
Aripiprazole	Cerebral Venous Thrombosis	0.790139	0.000463198
Aripiprazole	Arteriosclerosis Coronary Artery	0.781117	2.12e-06
Aripiprazole	Carcinoid Tumour	0.768616	5.52e-05
Aripiprazole	Multiple Congenital Abnormalities	0.758541	0.0184689
Aripiprazole	Sickle Cell Anaemia With Crisis	0.755695	7.87e-15
Aripiprazole	Intracardiac Thrombus	0.754258	0.0128443
Aripiprazole	Neoplasm Prostate	0.752848	0.00305235
Aripiprazole	Cranial Nerve Disorder	0.752677	2.1e-05
Aripiprazole	Cerebral Arteriosclerosis	0.743567	0.00752633
Aripiprazole	Meningocele	0.739627	7.42e-14
Aripiprazole	Suicidal Behaviour	0.731235	0.000409307
Aripiprazole	Diabetic Autonomic Neuropathy	0.696154	6.11e-07
Aripiprazole	Eosinophilic Pneumonia	0.689078	5.68e-06
Aripiprazole	Pericarditis	0.67936	0.00215881
Aripiprazole	Cytogenetic Abnormality	0.666352	3.1e-05
Aripiprazole	Abdominal Neoplasm	0.661969	0.0412083
Aripiprazole	Myasthenia Gravis	0.658681	5.94e-13
Aripiprazole	Synostosis	0.647593	0.00876532
Aripiprazole	Diabetic Vascular Disorder	0.642951	0.000187156
Aripiprazole	Anal Atresia	0.634829	0.00206928
Aripiprazole	Pancreatitis Chronic	0.632536	3.97e-21
Aripiprazole	Diabetic Retinopathy	0.6292	1.08e-42
Aripiprazole	Limb Malformation	0.626674	2.94e-05
Aripiprazole	Diabetic Neuropathy	0.599997	9.28e-64
Aripiprazole	Porphyria	0.595451	0.000100882
Aripiprazole	Postural Orthostatic Tachycardia Syndrome	0.58906	5.45e-06
Aripiprazole	Pancreatic Pseudocyst	0.586185	0.0306227
Aripiprazole	Electrocardiogram Pr Prolongation	0.572532	2.36e-07
Aripiprazole	Testicular Atrophy	0.561932	0.00675281
Aripiprazole	Microcephaly	0.559199	8.41e-14
Aripiprazole	Polycythaemia	0.553013	3.64e-06
Aripiprazole	Dysphasia	0.552637	7.24e-17
Aripiprazole	Schizophrenia	0.545192	6.51e-77
Aripiprazole	Colonic Pseudo-Obstruction	0.54086	0.00184853
Aripiprazole	Metabolic Disorder	0.538188	2.93e-25
Aripiprazole	Polycystic Ovaries	0.536433	4.66e-05
Aripiprazole	Electrocardiogram Qt Shortened	0.535592	0.000276174
Aripiprazole	Pelvic Peritoneal Adhesions	0.532093	0.0442707
Aripiprazole	Vascular Graft Occlusion	0.529314	0.00675281
Aripiprazole	Gestational Diabetes	0.52473	5.42e-11
Aripiprazole	Spleen Disorder	0.52431	0.00570528
Aripiprazole	Polyp Colorectal	0.52394	7.97e-08
Aripiprazole	Gastroduodenitis	0.521699	0.000466048
Aripiprazole	Punctate Keratitis	0.518849	0.0412083
Aripiprazole	Scrotal Ulcer	0.5183	7.86e-07
Aripiprazole	Polyhydramnios	0.510702	0.000782168
Aripiprazole	Colonic Obstruction	0.503916	0.000813038
Aripiprazole	Pregnancy Induced Hypertension	0.496109	7.12e-08
Aripiprazole	Optic Neuropathy	0.492159	0.0412083
Aripiprazole	Facial Neuralgia	0.491836	0.0390802
Aripiprazole	Open Angle Glaucoma	0.486239	5.92e-05
Aripiprazole	Insulin Resistance	0.484434	1.01e-15
Aripiprazole	Biliary Tract Disorder	0.478322	7.38e-06
Aripiprazole	Dyslipidaemia	0.473162	3.14e-09
Aripiprazole	Cholecystitis Acute	0.471672	0.0382534
Aripiprazole	Hydroureter	0.470749	0.000466048
Aripiprazole	Sexually Transmitted Disease	0.470404	1.63e-10
Aripiprazole	Bipolar Disorder	0.461846	9.38e-38
Aripiprazole	Platelet Aggregation Decreased	0.457547	0.000885803
Aripiprazole	Tracheo-Oesophageal Fistula	0.445256	1.06e-09
Aripiprazole	Haematocrit Increased	0.440095	0.00441403
Aripiprazole	Premature Labour	0.438333	2.96e-24
Aripiprazole	Pilonidal Cyst	0.437843	0.000389093
Aripiprazole	Hyperprolactinaemia	0.437411	2.16e-06
Aripiprazole	Red Blood Cell Count Increased	0.435908	2.94e-07
Aripiprazole	Psychiatric Symptom	0.429877	2.34e-17
Aripiprazole	Haemochromatosis	0.428446	0.0128443
Aripiprazole	Breast Abscess	0.423835	5.8e-05
Aripiprazole	Calculus Ureteric	0.419244	0.0194754
Aripiprazole	Diabetic Foot	0.416761	1.02e-16
Aripiprazole	Scrotal Disorder	0.412611	0.00675281
Aripiprazole	Maculopathy	0.388678	0.000478878
Aripiprazole	Blood Glucose Abnormal	0.386635	1.99e-07
Aripiprazole	Candiduria	0.381455	0.00360299
Aripiprazole	Polyp	0.377515	1.47e-22
Aripiprazole	Aphonia	0.375868	0.000770292
Aripiprazole	Vascular Anomaly	0.365076	3.83e-11
Aripiprazole	Synovitis	0.355048	3.1e-06
Aripiprazole	Type I Hypersensitivity	0.353419	0.0412083
Aripiprazole	Tinea Pedis	0.308896	6.51e-09
Aripiprazole	Xanthopsia	0.307088	0.0442707
Aripiprazole	Painful Erection	0.301252	1.17e-05
Aripiprazole	Fat Tissue Increased	0.259904	6.08e-84
Aripiprazole	Abnormal Weight Gain	0.257804	6.54e-09
Aripiprazole	Fungal Rash	0.231958	0.000682285
Aripiprazole	Lipids Increased	0.22913	4.15e-08
Aripiprazole	Joint Hyperextension	0.216875	0.000478878
Aripiprazole	Joint Stiffness	0.20221	0.000766944
Aripiprazole	Tongue Blistering	0.197876	0.000231192
Aripiprazole	Furuncle	0.185767	2.01e-17
Aripiprazole	Aura	0.166656	0.000312617
Aripiprazole	Muscle Fatigue	0.164425	0.0095509
Aripiprazole	Bowel Sounds Abnormal	0.151773	3.08e-11
Aripiprazole	Night Cramps	0.150135	0.0442707
Aripiprazole	Ear Congestion	0.102227	0.00224481
Aripiprazole	Eye Rolling	0.0693545	1.42e-11
Aripiprazole	Hair Growth Abnormal	0.0594181	1.26e-06
Atomoxetine	Autoimmune Hepatitis	0.873085	1.52e-06
Atomoxetine	Acute Hepatic Failure	0.848279	3.5e-11
Atomoxetine	Anencephaly	0.824949	0.004389
Atomoxetine	Atrioventricular Block	0.819118	0.00912562
Atomoxetine	Eosinophilic Myocarditis	0.811774	0.0150658
Atomoxetine	Atrioventricular Block Second Degree	0.788436	0.0284054
Atomoxetine	Acute Coronary Syndrome	0.763173	2.44e-05
Atomoxetine	Myoclonic Epilepsy	0.752032	1.42e-05
Atomoxetine	Hepatosplenomegaly	0.740808	1.55e-05
Atomoxetine	Cardiac Valve Disease	0.73876	9.05e-07
Atomoxetine	Bone Marrow Depression	0.735401	2.94e-07
Atomoxetine	Hepatic Necrosis	0.731226	2.44e-08
Atomoxetine	Mitral Valve Disease	0.730747	4.76e-05
Atomoxetine	Hepatic Fibrosis	0.730283	4.92e-20
Atomoxetine	Hepatitis	0.717027	1.11e-15
Atomoxetine	Chronic Hepatitis	0.71029	0.00936961
Atomoxetine	Epiglottitis	0.70841	0.0222788
Atomoxetine	Arteriosclerosis	0.703531	0.00309616
Atomoxetine	Leukoencephalopathy	0.696974	1.26e-12
Atomoxetine	Hepatitis Acute	0.689807	9.93e-17
Atomoxetine	Lupus-Like Syndrome	0.671361	9.07e-07
Atomoxetine	Arterial Disorder	0.67031	0.00173593
Atomoxetine	Immune System Disorder	0.668519	3.32e-13
Atomoxetine	Supraventricular Tachycardia	0.661803	6.57e-10
Atomoxetine	Chromosome Abnormality	0.648944	0.037029
Atomoxetine	Bundle Branch Block	0.646448	1.35e-12
Atomoxetine	Proctalgia	0.64638	0.0401562
Atomoxetine	Psychotic Behaviour	0.645845	0.0126538
Atomoxetine	Oesophageal Candidiasis	0.644951	6.83e-08
Atomoxetine	Haematemesis	0.633507	1.81e-06
Atomoxetine	Beckwith-Wiedemann Syndrome	0.631293	0.00278661
Atomoxetine	Polymyositis	0.622597	0.000365049
Atomoxetine	Haemolysis	0.621696	6.42e-05
Atomoxetine	Pyloric Stenosis	0.621694	0.000170792
Atomoxetine	Optic Atrophy	0.610724	3.64e-09
Atomoxetine	Prostatic Disorder	0.606388	1.09e-10
Atomoxetine	Subcutaneous Abscess	0.604575	0.00693336
Atomoxetine	Abdominal Mass	0.604326	0.000193567
Atomoxetine	Homicidal Ideation	0.602874	3.07e-27
Atomoxetine	Autism Spectrum Disorder	0.59772	7.63e-05
Atomoxetine	Tuberculin Test Positive	0.596969	0.000102894
Atomoxetine	Opisthotonus	0.594878	3.93e-08
Atomoxetine	Meningitis Viral	0.594368	0.0162254
Atomoxetine	Appendicitis	0.591746	1.18e-24
Atomoxetine	Buccoglossal Syndrome	0.589877	2.13e-06
Atomoxetine	Alveolitis	0.587304	5.89e-14
Atomoxetine	Myelitis	0.58397	0.000742619
Atomoxetine	Hepatic Function Abnormal	0.581473	1.84e-13
Atomoxetine	Endometriosis	0.578787	0.0163483
Atomoxetine	Endometrial Hyperplasia	0.574935	9.1e-05
Atomoxetine	Choking	0.57364	5.9e-29
Atomoxetine	Electrocardiogram Pr Prolongation	0.572532	9.1e-05
Atomoxetine	Optic Neuritis	0.57012	0.000458065
Atomoxetine	Choluria	0.558215	5.25e-08
Atomoxetine	Staphylococcal Bacteraemia	0.554688	0.000679766
Atomoxetine	Haemolytic Anaemia	0.55101	0.0273634
Atomoxetine	Benign Prostatic Hyperplasia	0.541973	1.32e-13
Atomoxetine	Adrenal Disorder	0.538525	0.0196508
Atomoxetine	Metabolic Disorder	0.538188	1.79e-17
Atomoxetine	Electrocardiogram Qt Shortened	0.535592	4.48e-06
Atomoxetine	Gingival Hyperplasia	0.530855	0.00064783
Atomoxetine	Otitis Media Chronic	0.529597	0.0381818
Atomoxetine	Spleen Palpable	0.528119	0.00243991
Atomoxetine	Prothrombin Level Increased	0.515415	1.44e-08
Atomoxetine	Congenital Foot Malformation	0.514617	0.000499436
Atomoxetine	Blood Alkaline Phosphatase Increased	0.501497	3.26e-50
Atomoxetine	Acholia	0.500158	5.25e-08
Atomoxetine	Monocytosis	0.499196	0.00667119
Atomoxetine	Psychosomatic Disease	0.497817	0.035043
Atomoxetine	Gastroenteritis Viral	0.49758	3.21e-09
Atomoxetine	Sudden Hearing Loss	0.496802	0.000499436
Atomoxetine	Genital Disorder Male	0.496258	5.38e-11
Atomoxetine	Thyroiditis	0.495417	3.55e-12
Atomoxetine	Electrocardiogram Change	0.492024	0.022753
Atomoxetine	Dissociative Disorder	0.49071	0.00069051
Atomoxetine	Glucose-6-Phosphate Dehydrogenase Deficiency	0.48617	0.037029
Atomoxetine	Cholangitis Sclerosing	0.485347	3.11e-07
Atomoxetine	Cleft Palate	0.483922	2.24e-05
Atomoxetine	Alanine Aminotransferase Increased	0.480374	1.84e-66
Atomoxetine	Fistula	0.470825	0.000908362
Atomoxetine	Asterixis	0.460348	0.000871047
Atomoxetine	Postictal State	0.459872	6.7e-05
Atomoxetine	Atrial Flutter	0.458995	2.27e-06
Atomoxetine	Herpes Simplex	0.453908	4.59e-10
Atomoxetine	Micturition Disorder	0.453671	5.3e-13
Atomoxetine	Peritonitis	0.4533	6.9e-08
Atomoxetine	Liver Tenderness	0.452603	7.76e-09
Atomoxetine	Abdominal Distension	0.443691	8.46e-13
Atomoxetine	Enzyme Abnormality	0.442146	0.0037972
Atomoxetine	Coagulation Time Prolonged	0.43995	0.000703591
Atomoxetine	Calculus Urinary	0.439248	0.00817057
Atomoxetine	Duodenitis	0.437824	0.000323593
Atomoxetine	Intentional Self-Injury	0.429288	3.96e-24
Atomoxetine	Gamma-Glutamyltransferase Increased	0.428677	1.61e-14
Atomoxetine	High Risk Pregnancy	0.426333	0.037029
Atomoxetine	Tracheobronchitis	0.425162	0.00773566
Atomoxetine	Pharyngeal Erythema	0.424809	2.79e-06
Atomoxetine	Anorexia	0.423287	1.94e-52
Atomoxetine	Calculus Ureteric	0.419244	5.9e-05
Atomoxetine	Penile Pain	0.414957	6.06e-06
Atomoxetine	Extrasystoles	0.413849	1.69e-06
Atomoxetine	Scrotal Disorder	0.412611	3.54e-09
Atomoxetine	Dysthymic Disorder	0.406861	2.48e-32
Atomoxetine	Infection Susceptibility Increased	0.405836	0.0037972
Atomoxetine	Dysgraphia	0.40389	5.17e-05
Atomoxetine	Epididymitis	0.402842	1.41e-10
Atomoxetine	Blood Pressure Diastolic Decreased	0.402384	0.00465602
Atomoxetine	Genital Discharge	0.402042	0.00475178
Atomoxetine	Bladder Disorder	0.400476	0.0178274
Atomoxetine	Hepatic Pain	0.398665	4.6e-06
Atomoxetine	Incontinence	0.398234	5.51e-08
Atomoxetine	Coordination Abnormal	0.395873	2.74e-09
Atomoxetine	Blood Pressure Systolic Decreased	0.391022	2.42e-10
Atomoxetine	Blood Pressure Abnormal	0.390138	2.1e-07
Atomoxetine	Difficulty In Walking	0.389341	2.15e-15
Atomoxetine	Faecal Incontinence	0.386067	0.00387954
Atomoxetine	Emotional Disorder	0.386058	3.33e-20
Atomoxetine	Orthostatic Intolerance	0.383093	7.23e-05
Atomoxetine	Defaecation Urgency	0.38306	5.95e-06
Atomoxetine	Blood Bicarbonate Decreased	0.381604	0.000556849
Atomoxetine	Cleft Lip	0.377812	1.73e-07
Atomoxetine	Formication	0.376283	1.45e-14
Atomoxetine	Impulse-Control Disorder	0.37581	6.92e-18
Atomoxetine	Blood Bilirubin Increased	0.373135	1.39e-44
Atomoxetine	Abscess Neck	0.367966	4.16e-05
Atomoxetine	Acute Stress Disorder	0.366638	8.74e-06
Atomoxetine	Bladder Spasm	0.365971	0.0013503
Atomoxetine	Encopresis	0.363525	0.00308897
Atomoxetine	Throat Tightness	0.362386	0.0135477
Atomoxetine	Electrocardiogram Qt Corrected Interval Prolonged	0.357047	1.15e-36
Atomoxetine	Night Blindness	0.354562	0.000703591
Atomoxetine	Dizziness Exertional	0.35236	1.19e-18
Atomoxetine	Neurodermatitis	0.34752	0.000280041
Atomoxetine	Micturition Urgency	0.346181	8.45e-22
Atomoxetine	Blood Sodium Increased	0.345043	0.0374789
Atomoxetine	Erythema	0.342676	1.93e-13
Atomoxetine	Retrograde Ejaculation	0.342596	1.21e-15
Atomoxetine	Genital Pruritus Female	0.340311	6.76e-06
Atomoxetine	Visual Disturbance	0.338816	1.43e-05
Atomoxetine	Parotitis	0.335749	0.00141266
Atomoxetine	Abnormal Sensation In Eye	0.335481	2.15e-06
Atomoxetine	Pollakiuria	0.331179	2.64e-37
Atomoxetine	Appetite Disorder	0.330253	4.55e-14
Atomoxetine	Neck Mass	0.322146	3.51e-08
Atomoxetine	Precocious Puberty	0.321909	0.0333935
Atomoxetine	Blepharospasm	0.319944	6.06e-13
Atomoxetine	Regurgitation	0.317369	1.62e-06
Atomoxetine	Agoraphobia	0.313302	0.000186724
Atomoxetine	Dysgeusia	0.311436	3.1e-28
Atomoxetine	Acute Abdomen	0.311145	0.0281478
Atomoxetine	Flank Pain	0.307379	0.00211097
Atomoxetine	Oliguria	0.303309	2.31e-24
Atomoxetine	Pulse Abnormal	0.301287	2.1e-12
Atomoxetine	Painful Erection	0.301252	1.62e-07
Atomoxetine	Psychosexual Disorder	0.300897	1.03e-46
Atomoxetine	Red Man Syndrome	0.296395	0.0013503
Atomoxetine	Chromaturia	0.294947	1.53e-43
Atomoxetine	Pigmentation Disorder	0.294002	0.00498531
Atomoxetine	Sensation Of Foreign Body	0.293447	0.0018444
Atomoxetine	Hyperventilation	0.292283	0.0110704
Atomoxetine	Nocturia	0.288969	1.56e-22
Atomoxetine	Influenza Like Illness	0.287413	7.99e-21
Atomoxetine	Subcutaneous Nodule	0.281404	2.05e-05
Atomoxetine	Trichorrhexis	0.276569	0.000131814
Atomoxetine	Migraine	0.274816	0.000645486
Atomoxetine	Eye Pain	0.274499	0.00490462
Atomoxetine	Urine Analysis Abnormal	0.273686	6.94e-20
Atomoxetine	Penile Discharge	0.273111	7.04e-18
Atomoxetine	Epistaxis	0.269497	5.07e-10
Atomoxetine	Eye Pruritus	0.269062	2.07e-15
Atomoxetine	Sleep Paralysis	0.265928	0.0013503
Atomoxetine	Lacrimation Increased	0.263893	1.79e-29
Atomoxetine	Stridor	0.260915	0.00106051
Atomoxetine	Personality Change	0.259855	3.22e-26
Atomoxetine	Male Sexual Dysfunction	0.259589	0.00212575
Atomoxetine	Semen Abnormal	0.259464	6.05e-06
Atomoxetine	Asthenopia	0.258563	1.87e-05
Atomoxetine	Masked Facies	0.258298	0.000123765
Atomoxetine	Blood Glucose Decreased	0.249032	1.26e-06
Atomoxetine	Regressive Behaviour	0.246547	3.55e-09
Atomoxetine	Disturbance In Attention	0.242878	1.86e-83
Atomoxetine	Adjustment Disorder	0.242539	4.46e-17
Atomoxetine	Lipids Increased	0.22913	5.68e-05
Atomoxetine	Panic Attack	0.218706	0.00537503
Atomoxetine	Urine Abnormality	0.215187	2.32e-09
Atomoxetine	Piloerection	0.209988	4.52e-36
Atomoxetine	Nasal Dryness	0.206585	4.39e-18
Atomoxetine	Verbal Abuse	0.202601	0.000546838
Atomoxetine	Reflexes Abnormal	0.199917	0.00297977
Atomoxetine	Anger	0.19458	1.66e-42
Atomoxetine	Pallor	0.193719	1.94e-34
Atomoxetine	Hoarseness	0.179252	1.06e-10
Atomoxetine	Haemoglobin Increased	0.177951	5.93e-09
Atomoxetine	Feeling Of Despair	0.176259	0.000239124
Atomoxetine	Cold Sweat	0.175177	5.36e-26
Atomoxetine	Emotional Distress	0.175044	2.34e-42
Atomoxetine	Flat Affect	0.173259	3.94e-08
Atomoxetine	Urine Flow Decreased	0.170279	2.08e-27
Atomoxetine	Breast Discharge	0.16347	0.0222581
Atomoxetine	Nightmare	0.160445	2.32e-27
Atomoxetine	Apathy	0.160366	4.07e-10
Atomoxetine	Eye Redness	0.158081	2.02e-10
Atomoxetine	Markedly Reduced Dietary Intake	0.157766	0.000246355
Atomoxetine	Tension Headache	0.152675	2.84e-10
Atomoxetine	Night Cramps	0.150135	0.0013503
Atomoxetine	Breast Enlargement	0.132817	2.66e-13
Atomoxetine	Skin Discolouration	0.130866	4.42e-14
Atomoxetine	Staring	0.128583	4.32e-05
Atomoxetine	Urine Odour Abnormal	0.122448	3.71e-12
Atomoxetine	Increased Appetite	0.115199	1.58e-15
Atomoxetine	Nipple Pain	0.112332	0.0125076
Atomoxetine	Lip Dry	0.108296	0.0393768
Atomoxetine	Motion Sickness	0.106778	2.59e-10
Atomoxetine	Yawning	0.106535	3.1e-21
Atomoxetine	Energy Increased	0.0905295	8.59e-10
Atomoxetine	Libido Increased	0.0796661	0.000125827
Atomoxetine	Sleep Talking	0.0517966	9.24e-21
Atomoxetine	Early Morning Awakening	0.0297031	1.03e-38
Atomoxetine	Elevated Mood	0.01	1.54e-06
Atorvastatin	Haemorrhage Intracranial	0.954783	0.0051153
Atorvastatin	Breast Cancer	0.942263	0.00466618
Atorvastatin	Atrioventricular Block Complete	0.890752	0.00053084
Atorvastatin	Prostate Cancer Metastatic	0.886693	0.00949753
Atorvastatin	Metastases To Liver	0.870491	2.68e-10
Atorvastatin	Cardiomyopathy	0.868697	4.41e-10
Atorvastatin	Respiratory Failure	0.860285	7.53e-11
Atorvastatin	Cardiac Septal Defect	0.850221	0.00186276
Atorvastatin	Cerebral Ischaemia	0.850177	0.0348402
Atorvastatin	Endometrial Cancer	0.850011	0.00377062
Atorvastatin	Multiple Myeloma	0.844541	9.38e-05
Atorvastatin	Metastatic Neoplasm	0.842637	2.26e-05
Atorvastatin	Coronary Artery Occlusion	0.841978	1.22e-13
Atorvastatin	Adenocarcinoma	0.83857	0.0117155
Atorvastatin	Chronic Allograft Nephropathy	0.834315	0.000288722
Atorvastatin	Acute Myocardial Infarction	0.828626	1.2e-15
Atorvastatin	Renal Tubular Necrosis	0.817367	0.00417447
Atorvastatin	Schizoaffective Disorder	0.797219	0.0124157
Atorvastatin	Kidney Fibrosis	0.788758	5.12e-08
Atorvastatin	Uterine Cancer	0.786943	2.4e-06
Atorvastatin	Nephritic Syndrome	0.786841	0.0485345
Atorvastatin	Congestive Cardiomyopathy	0.785335	0.0435881
Atorvastatin	Arteriosclerosis Coronary Artery	0.781117	1.51e-11
Atorvastatin	Cerebral Atrophy	0.780852	0.000212172
Atorvastatin	Ischaemic Cardiomyopathy	0.77683	8.6e-07
Atorvastatin	Basal Cell Carcinoma	0.766768	4.46e-07
Atorvastatin	Encephalopathy	0.76124	0.0281651
Atorvastatin	Transfusion Reaction	0.750903	0.00719682
Atorvastatin	Pulmonary Valve Incompetence	0.743889	2.52e-11
Atorvastatin	Ventricular Fibrillation	0.734747	1.15e-05
Atorvastatin	Renal Tubular Disorder	0.73382	0.000467559
Atorvastatin	Aortic Stenosis	0.732167	8.83e-14
Atorvastatin	Pneumocystis Jiroveci Pneumonia	0.724325	0.0155868
Atorvastatin	Angiopathy	0.72364	0.00927271
Atorvastatin	Atherosclerosis	0.71997	0.000600806
Atorvastatin	Arrhythmia Supraventricular	0.716964	0.00911745
Atorvastatin	Atelectasis	0.698641	0.00150949
Atorvastatin	Leukoencephalopathy	0.696974	4.96e-09
Atorvastatin	Hepatitis Acute	0.689807	0.00403661
Atorvastatin	Coronary Artery Stenosis	0.684623	1.3e-05
Atorvastatin	Hypovolaemia	0.677729	8.98e-09
Atorvastatin	Prinzmetal Angina	0.675149	1.12e-07
Atorvastatin	Arterial Disorder	0.67031	5.57e-05
Atorvastatin	Intervertebral Disc Degeneration	0.66774	4.32e-14
Atorvastatin	Henoch-Schonlein Purpura	0.658118	1.57e-09
Atorvastatin	Pyelonephritis	0.656107	7.38e-05
Atorvastatin	Emphysema	0.65599	0.0392093
Atorvastatin	Tubulointerstitial Nephritis	0.647205	1.44e-07
Atorvastatin	Aplasia Pure Red Cell	0.639129	0.00281107
Atorvastatin	Arteriospasm Coronary	0.635666	4.78e-07
Atorvastatin	Angina Unstable	0.631442	4.14e-10
Atorvastatin	Fibromyalgia	0.615983	0.00116745
Atorvastatin	Amyloidosis	0.614532	0.0269676
Atorvastatin	Squamous Cell Carcinoma Of Skin	0.607329	1.49e-06
Atorvastatin	Spinal Osteoarthritis	0.602864	5.85e-07
Atorvastatin	Azotaemia	0.602417	4.83e-07
Atorvastatin	Diabetic Neuropathy	0.599997	2.69e-16
Atorvastatin	Inflammatory Bowel Disease	0.594679	0.0457381
Atorvastatin	Polyneuropathy	0.592898	7e-05
Atorvastatin	Basedow's Disease	0.587321	1.28e-06
Atorvastatin	Acute Psychosis	0.584305	0.000167188
Atorvastatin	Atrial Tachycardia	0.576363	0.00199083
Atorvastatin	Dilatation Atrial	0.575375	1.75e-06
Atorvastatin	Stent Occlusion	0.575282	1.62e-05
Atorvastatin	Osteoarthritis	0.566806	8.4e-06
Atorvastatin	Diverticulitis	0.558276	1.03e-13
Atorvastatin	Sinus Bradycardia	0.555425	9.4e-13
Atorvastatin	Periodontitis	0.552364	1.64e-05
Atorvastatin	Adrenal Insufficiency	0.55104	0.00809551
Atorvastatin	Diverticulum	0.549877	1.17e-22
Atorvastatin	Lung Infiltration	0.54414	0.0335155
Atorvastatin	Bone Lesion	0.541412	2.76e-06
Atorvastatin	Hyperphosphataemia	0.541239	1.1e-05
Atorvastatin	Gynaecomastia	0.540086	1.61e-05
Atorvastatin	Gastrointestinal Disorder	0.539168	1.52e-05
Atorvastatin	Haematoma	0.536017	8.35e-10
Atorvastatin	Atrophy	0.533504	0.00268109
Atorvastatin	Calcinosis	0.53331	1.22e-18
Atorvastatin	Ejection Fraction Decreased	0.533073	1.9e-05
Atorvastatin	Essential Hypertension	0.524356	0.0037957
Atorvastatin	Respiratory Disorder	0.523293	0.00825731
Atorvastatin	Drug Hypersensitivity	0.522855	1.14e-11
Atorvastatin	Renal Cyst	0.506064	0.0135179
Atorvastatin	Osteoporosis	0.505267	3.16e-11
Atorvastatin	Decubitus Ulcer	0.503799	0.00344773
Atorvastatin	Sensory Loss	0.503533	9.48e-05
Atorvastatin	Blood Alkaline Phosphatase Increased	0.501497	0.000144192
Atorvastatin	Pleural Effusion	0.496602	5.25e-08
Atorvastatin	Adrenocortical Insufficiency Acute	0.49626	0.00320046
Atorvastatin	Ichthyosis	0.493489	0.00639125
Atorvastatin	Facial Neuralgia	0.491836	0.00219216
Atorvastatin	Blood Pressure Systolic Increased	0.48907	8.57e-10
Atorvastatin	Venous Insufficiency	0.487915	5.91e-05
Atorvastatin	Fluid Overload	0.482091	2.86e-06
Atorvastatin	Cardiac Murmur	0.475836	0.00282221
Atorvastatin	Rectal Polyp	0.471084	6.92e-05
Atorvastatin	Fistula	0.470825	0.000488389
Atorvastatin	Costochondritis	0.470191	0.00324836
Atorvastatin	Haemangioma	0.469284	0.000702328
Atorvastatin	Electrocardiogram Qt Prolonged	0.468345	0.000188093
Atorvastatin	Bipolar Disorder	0.461846	0.00309165
Atorvastatin	Hernia	0.461289	4.42e-05
Atorvastatin	Asterixis	0.460348	7.97e-07
Atorvastatin	Bone Disorder	0.459969	0.00195196
Atorvastatin	Abdominal Rigidity	0.45259	0.00225248
Atorvastatin	Hypophosphataemia	0.450282	2.82e-06
Atorvastatin	Lipids Abnormal	0.447164	0.00666014
Atorvastatin	Musculoskeletal Chest Pain	0.444862	6.24e-09
Atorvastatin	Vulvovaginal Candidiasis	0.43864	0.00360133
Atorvastatin	Osteopenia	0.432443	1.74e-14
Atorvastatin	Arthropathy	0.426377	3.1e-06
Atorvastatin	Anorexia	0.423287	1.58e-06
Atorvastatin	Bacterial Infection	0.411286	0.00696735
Atorvastatin	Electrocardiogram St Segment Depression	0.406932	0.00133601
Atorvastatin	Gingival Pain	0.401809	6.09e-09
Atorvastatin	Hypokalaemia	0.396421	1.77e-15
Atorvastatin	Cutaneous Vasculitis	0.393938	0.00126319
Atorvastatin	Wound Dehiscence	0.391123	0.0149144
Atorvastatin	Haemorrhoids	0.387188	2.06e-19
Atorvastatin	Blood Urea Increased	0.385611	0.000102162
Atorvastatin	Aphonia	0.375868	2.61e-07
Atorvastatin	Failure To Thrive	0.373644	0.00138466
Atorvastatin	Blood Bilirubin Increased	0.373135	0.0464738
Atorvastatin	Skin Lesion	0.370214	0.000133179
Atorvastatin	Accommodation Disorder	0.360432	7.64e-06
Atorvastatin	Anhidrosis	0.357921	0.0246383
Atorvastatin	Skin Hypertrophy	0.357682	0.000119804
Atorvastatin	Skin Induration	0.35705	8.42e-05
Atorvastatin	Asteatosis	0.343343	0.00354717
Atorvastatin	Polyuria	0.340654	1.02e-08
Atorvastatin	Epicondylitis	0.340632	0.00187441
Atorvastatin	Anxiety Disorder	0.340102	0.0092002
Atorvastatin	Visual Disturbance	0.338816	0.000382516
Atorvastatin	Electrocardiogram T Wave Inversion	0.330838	0.00576076
Atorvastatin	Tooth Loss	0.322378	0.000336076
Atorvastatin	Panic Disorder	0.314331	1.75e-06
Atorvastatin	Flank Pain	0.307379	9.33e-10
Atorvastatin	Dehydration	0.294801	3.3e-07
Atorvastatin	Attention Deficit/Hyperactivity Disorder	0.289657	2.48e-05
Atorvastatin	Mucosal Inflammation	0.288634	0.00191649
Atorvastatin	Cyst	0.278397	0.00431312
Atorvastatin	Balance Disorder	0.263059	1.43e-06
Atorvastatin	Nodule	0.260796	5.7e-05
Atorvastatin	Fat Tissue Increased	0.259904	0.00170023
Atorvastatin	Pain Of Skin	0.255418	0.0111488
Atorvastatin	Blood Glucose Decreased	0.249032	0.00870599
Atorvastatin	Blood Pressure Fluctuation	0.245666	0.00240188
Atorvastatin	Adjustment Disorder	0.242539	0.00111875
Atorvastatin	Anxiety	0.237112	6e-07
Atorvastatin	Menopausal Symptoms	0.231547	6.85e-12
Atorvastatin	Lipids Increased	0.22913	0.00875231
Atorvastatin	Urine Abnormality	0.215187	0.0298757
Atorvastatin	Lethargy	0.188243	6.19e-06
Atorvastatin	Emotional Distress	0.175044	2.13e-09
Atorvastatin	Skin Tightness	0.163245	0.0418358
Atorvastatin	Hair Colour Changes	0.146812	0.0485345
Atorvastatin	Skin Discolouration	0.130866	0.00918821
Atorvastatin	Muscle Tightness	0.122513	0.000698686
Atorvastatin	Breast Pain	0.121885	5.47e-11
Atorvastatin	Buttock Pain	0.118415	0.0140936
Atorvastatin	Stress	0.0871682	1.31e-05
Bimatoprost	Haemorrhage Intracranial	0.954783	2.24e-14
Bimatoprost	Sudden Cardiac Death	0.916604	1.68e-07
Bimatoprost	Thyroid Cancer	0.91034	9.14e-07
Bimatoprost	Atrioventricular Block Complete	0.890752	3.7e-10
Bimatoprost	Subarachnoid Haemorrhage	0.88282	0.000477958
Bimatoprost	Cerebral Artery Embolism	0.882019	0.0119466
Bimatoprost	Malignant Melanoma	0.879971	8.46e-13
Bimatoprost	Metastases To Liver	0.870491	2.09e-23
Bimatoprost	Cardiomyopathy	0.868697	2.5e-10
Bimatoprost	Cerebral Ischaemia	0.850177	6.08e-12
Bimatoprost	Acute Leukaemia	0.84787	0.0243666
Bimatoprost	Adenocarcinoma	0.83857	2.71e-08
Bimatoprost	Renal Tubular Necrosis	0.817367	4.06e-07
Bimatoprost	Congestive Cardiomyopathy	0.785335	0.0190835
Bimatoprost	Optic Ischaemic Neuropathy	0.783804	0.0396754
Bimatoprost	Aseptic Necrosis Bone	0.773373	3.55e-11
Bimatoprost	Basal Cell Carcinoma	0.766768	0.021993
Bimatoprost	Carotid Artery Stenosis	0.749417	9.72e-07
Bimatoprost	Pericardial Effusion	0.746564	0.00766183
Bimatoprost	Pulmonary Valve Incompetence	0.743889	7.09e-25
Bimatoprost	Hepatosplenomegaly	0.740808	5.46e-08
Bimatoprost	Aortic Aneurysm	0.727115	0.00250943
Bimatoprost	Cor Pulmonale	0.726731	0.0391071
Bimatoprost	Angiopathy	0.72364	1.56e-07
Bimatoprost	Atrioventricular Block First Degree	0.721742	6.43e-06
Bimatoprost	Vascular Calcification	0.68586	9.71e-07
Bimatoprost	Coronary Artery Stenosis	0.684623	0.000111884
Bimatoprost	Hypovolaemia	0.677729	0.0139493
Bimatoprost	Blindness Unilateral	0.674762	1.78e-16
Bimatoprost	Obstructive Airways Disorder	0.662787	0.000824255
Bimatoprost	Myasthenia Gravis	0.658681	0.0235362
Bimatoprost	Stevens-Johnson Syndrome	0.649756	1.85e-25
Bimatoprost	Dyspnoea Paroxysmal Nocturnal	0.641082	8.11e-05
Bimatoprost	Bradycardia Foetal	0.639865	0.000807205
Bimatoprost	Ataxia	0.639391	7.51e-09
Bimatoprost	Aplasia Pure Red Cell	0.639129	2.05e-07
Bimatoprost	Microalbuminuria	0.63699	0.00216929
Bimatoprost	Renal Mass	0.631821	0.00658467
Bimatoprost	Endophthalmitis	0.629831	3.79e-06
Bimatoprost	Diabetic Retinopathy	0.6292	5.21e-11
Bimatoprost	Cardiospasm	0.622636	0.00226726
Bimatoprost	Deafness	0.620537	0.00508165
Bimatoprost	Optic Atrophy	0.610724	1.48e-06
Bimatoprost	Squamous Cell Carcinoma Of Skin	0.607329	1.62e-07
Bimatoprost	Splenic Infarction	0.606258	5.29e-08
Bimatoprost	Subcutaneous Abscess	0.604575	0.0105293
Bimatoprost	Intestinal Obstruction	0.603867	2.61e-07
Bimatoprost	Spinal Osteoarthritis	0.602864	1.36e-13
Bimatoprost	Azotaemia	0.602417	1.21e-14
Bimatoprost	Arrhythmia	0.595751	1.64e-13
Bimatoprost	Appendicitis	0.591746	1.21e-05
Bimatoprost	Vitreous Haemorrhage	0.590974	1.12e-06
Bimatoprost	Pulmonary Hypertension	0.585541	0.0192987
Bimatoprost	Retinal Vein Occlusion	0.578949	5.99e-13
Bimatoprost	Dilatation Atrial	0.575375	6.23e-06
Bimatoprost	Angle Closure Glaucoma	0.572832	0.000163094
Bimatoprost	Osteoarthritis	0.566806	6.66e-13
Bimatoprost	Echocardiogram Abnormal	0.565193	2.03e-17
Bimatoprost	Diverticulitis	0.558276	2.45e-05
Bimatoprost	Sinus Bradycardia	0.555425	6.53e-24
Bimatoprost	Staphylococcal Bacteraemia	0.554688	9.98e-06
Bimatoprost	Periodontitis	0.552364	3.13e-23
Bimatoprost	Neovascularisation	0.55134	0.00605122
Bimatoprost	Diverticulum	0.549877	2.67e-12
Bimatoprost	Bone Density Decreased	0.544804	3.84e-13
Bimatoprost	Intention Tremor	0.542177	2.15e-06
Bimatoprost	Benign Prostatic Hyperplasia	0.541973	6.9e-05
Bimatoprost	Bone Lesion	0.541412	4.16e-06
Bimatoprost	Colitis Ischaemic	0.540653	7.62e-05
Bimatoprost	Optic Nerve Disorder	0.539446	9.44e-07
Bimatoprost	Glaucoma	0.539079	5.7e-60
Bimatoprost	Arthritis Infective	0.5369	3.02e-07
Bimatoprost	Osteomyelitis	0.533823	3.56e-28
Bimatoprost	Calcinosis	0.53331	1.82e-24
Bimatoprost	Macular Oedema	0.524654	1.9e-09
Bimatoprost	Venous Pressure Jugular Increased	0.523846	0.00316188
Bimatoprost	Corneal Ulcer	0.523545	8.12e-19
Bimatoprost	Drug Hypersensitivity	0.522855	1.73e-17
Bimatoprost	Retinal Tear	0.519948	2.45e-06
Bimatoprost	Temporal Arteritis	0.510882	1.09e-05
Bimatoprost	Retinal Vein Thrombosis	0.510107	0.000148056
Bimatoprost	Serum Ferritin Increased	0.505822	0.0113732
Bimatoprost	Bradycardia	0.505314	2.29e-23
Bimatoprost	Osteoporosis	0.505267	9.63e-25
Bimatoprost	Colonic Obstruction	0.503916	0.000178244
Bimatoprost	Seroma	0.503724	1.25e-05
Bimatoprost	Small Intestinal Obstruction	0.499719	9.09e-09
Bimatoprost	Pleural Effusion	0.496602	1.8e-16
Bimatoprost	Thyroiditis	0.495417	2.03e-09
Bimatoprost	Bronchospasm Paradoxical	0.495307	0.00605122
Bimatoprost	Optic Neuropathy	0.492159	5.74e-05
Bimatoprost	Electrocardiogram Change	0.492024	6.01e-13
Bimatoprost	Facial Neuralgia	0.491836	3.31e-05
Bimatoprost	Fluid Overload	0.482091	7.44e-17
Bimatoprost	Clostridium Difficile Colitis	0.475546	8.11e-09
Bimatoprost	Electrocardiogram St Segment Elevation	0.474783	1.38e-05
Bimatoprost	Unresponsive To Stimuli	0.474225	0.000374304
Bimatoprost	Synovial Cyst	0.472509	3.08e-17
Bimatoprost	Fistula	0.470825	3.69e-22
Bimatoprost	Gastroenteritis	0.463913	5.45e-07
Bimatoprost	Bone Disorder	0.459969	4.45e-23
Bimatoprost	Blood Chloride Decreased	0.459672	0.0174658
Bimatoprost	Chromatopsia	0.459663	1.1e-05
Bimatoprost	Atrial Flutter	0.458995	0.000472457
Bimatoprost	Glycosylated Haemoglobin Increased	0.452278	2.35e-09
Bimatoprost	Hypertonic Bladder	0.451386	4.95e-05
Bimatoprost	Hypophosphataemia	0.450282	5.26e-20
Bimatoprost	Iridocyclitis	0.449169	0.0391071
Bimatoprost	Tenosynovitis	0.447539	1.55e-14
Bimatoprost	Calculus Urinary	0.439248	0.00159571
Bimatoprost	Ascites	0.434919	0.00658657
Bimatoprost	Osteopenia	0.432443	2.13e-21
Bimatoprost	Arthropathy	0.426377	3.3e-09
Bimatoprost	Head Titubation	0.423951	0.000780121
Bimatoprost	Anorexia	0.423287	4.19e-09
Bimatoprost	Ocular Hypertension	0.417095	0.000674724
Bimatoprost	Uterine Polyp	0.41667	0.000519107
Bimatoprost	Dyschezia	0.414791	0.00409638
Bimatoprost	Extrasystoles	0.413849	0.000994778
Bimatoprost	Hyperkeratosis	0.406725	2.2e-06
Bimatoprost	Nephrolithiasis	0.405181	2.05e-07
Bimatoprost	Genital Discharge	0.402042	2.03e-09
Bimatoprost	Neuropathy Peripheral	0.397426	0.00109626
Bimatoprost	Hypokalaemia	0.396421	8.89e-12
Bimatoprost	Ectropion	0.389913	0.00285018
Bimatoprost	Maculopathy	0.388678	1.3e-05
Bimatoprost	Localised Infection	0.3886	0.000994287
Bimatoprost	Haemorrhoids	0.387188	4.22e-12
Bimatoprost	Faecal Incontinence	0.386067	8.08e-06
Bimatoprost	Hypertrichosis	0.384866	0.0467573
Bimatoprost	Rales	0.379218	0.000539974
Bimatoprost	Formication	0.376283	0.00137471
Bimatoprost	Aphonia	0.375868	1.96e-24
Bimatoprost	Failure To Thrive	0.373644	1.31e-15
Bimatoprost	Dysphonia	0.373232	2.61e-09
Bimatoprost	Gout	0.370911	1.17e-08
Bimatoprost	Aphthous Stomatitis	0.364014	1.96e-14
Bimatoprost	Dental Caries	0.361783	1.1e-21
Bimatoprost	Hypotonia	0.36152	2.34e-09
Bimatoprost	Accommodation Disorder	0.360432	3.85e-30
Bimatoprost	Coccydynia	0.359807	0.000780121
Bimatoprost	Fat Atrophy	0.358855	0.0210618
Bimatoprost	Synovitis	0.355048	1.47e-13
Bimatoprost	Dizziness Exertional	0.35236	3.36e-11
Bimatoprost	Mucosal Ulceration	0.346361	7.23e-07
Bimatoprost	Abnormal Sensation In Eye	0.335481	4.19e-05
Bimatoprost	Pollakiuria	0.331179	0.00163941
Bimatoprost	Bone Pain	0.325893	0.00714326
Bimatoprost	Tooth Loss	0.322378	1.44e-08
Bimatoprost	Dysgeusia	0.311436	0.0481355
Bimatoprost	Choking Sensation	0.310319	1.35e-11
Bimatoprost	Dehydration	0.294801	2.2e-06
Bimatoprost	Vitamin K Deficiency	0.294038	0.0113732
Bimatoprost	Eye Infection	0.285584	0.000262659
Bimatoprost	Cerumen Impaction	0.285165	0.00295053
Bimatoprost	Eye Inflammation	0.28251	0.000582764
Bimatoprost	Myopia	0.281064	1e-05
Bimatoprost	Cyst	0.278397	4.37e-18
Bimatoprost	Epistaxis	0.269497	5.9e-15
Bimatoprost	Eczema	0.267676	1.75e-07
Bimatoprost	Nasal Disorder	0.266995	0.0231566
Bimatoprost	Balance Disorder	0.263059	0.00585139
Bimatoprost	Fat Tissue Increased	0.259904	1.22e-10
Bimatoprost	Tongue Disorder	0.246243	8.14e-06
Bimatoprost	Urine Colour Abnormal	0.238271	3.84e-05
Bimatoprost	Blunted Affect	0.216701	0.00316188
Bimatoprost	Flatulence	0.216392	0.0244832
Bimatoprost	Abdominal Discomfort	0.215101	0.00131086
Bimatoprost	Nasal Dryness	0.206585	4.26e-11
Bimatoprost	Weight Fluctuation	0.193687	0.0360886
Bimatoprost	Lethargy	0.188243	0.00779503
Bimatoprost	Acne	0.18702	4.6e-06
Bimatoprost	Flat Affect	0.173259	0.00536969
Bimatoprost	Hair Texture Abnormal	0.159972	5.53e-07
Bimatoprost	Eye Redness	0.158081	2.49e-24
Bimatoprost	Clumsiness	0.156627	0.00220961
Bimatoprost	Hair Colour Changes	0.146812	0.00177804
Bimatoprost	Urine Odour Abnormal	0.122448	0.0126039
Bimatoprost	Breast Pain	0.121885	0.0465537
Bimatoprost	Fatigue	0.0926564	3.21e-09
Bimatoprost	Tongue Dry	0.0515632	0.00060874
Brimonidine	Bone Cancer Metastatic	0.983506	5.49e-17
Brimonidine	Thyroid Cancer	0.91034	1.31e-14
Brimonidine	Brain Oedema	0.883993	3.81e-21
Brimonidine	Subarachnoid Haemorrhage	0.88282	0.000878495
Brimonidine	Cardiomyopathy	0.868697	3.49e-18
Brimonidine	Acute Leukaemia	0.84787	6.58e-08
Brimonidine	Metastatic Neoplasm	0.842637	2.12e-11
Brimonidine	Electromechanical Dissociation	0.841395	3.8e-10
Brimonidine	Demyelination	0.839998	0.000273835
Brimonidine	Carotid Artery Occlusion	0.834922	0.000418817
Brimonidine	Quadriplegia	0.833768	3.49e-05
Brimonidine	Haemorrhagic Anaemia	0.831843	0.00286672
Brimonidine	Ischaemic Hepatitis	0.822454	0.0266895
Brimonidine	Renal Tubular Necrosis	0.817367	6.96e-14
Brimonidine	Acute Respiratory Failure	0.80779	1.18e-07
Brimonidine	Optic Ischaemic Neuropathy	0.783804	3.66e-10
Brimonidine	Autoimmune Disorder	0.782212	0.00789141
Brimonidine	Cerebral Atrophy	0.780852	4.37e-08
Brimonidine	Multiple Sclerosis	0.77684	1.54e-05
Brimonidine	Basal Cell Carcinoma	0.766768	1.21e-15
Brimonidine	Hereditary Angioedema	0.765017	4.32e-06
Brimonidine	Congenital Central Nervous System Anomaly	0.761757	0.0178822
Brimonidine	Carotid Artery Stenosis	0.749417	2.28e-08
Brimonidine	Cerebral Arteriosclerosis	0.743567	0.00173177
Brimonidine	Cardiac Valve Disease	0.73876	4.46e-07
Brimonidine	Gangrene	0.733687	5.58e-15
Brimonidine	Spinal Cord Compression	0.731641	1.13e-13
Brimonidine	Suicidal Behaviour	0.731235	7.36e-06
Brimonidine	Left Ventricular Dysfunction	0.728822	8.56e-15
Brimonidine	Cor Pulmonale	0.726731	6.17e-10
Brimonidine	Atrioventricular Block First Degree	0.721742	1.91e-09
Brimonidine	Hemiplegia	0.721353	3.28e-09
Brimonidine	Ischaemia	0.71042	6.24e-08
Brimonidine	Arteriosclerosis	0.703531	1.37e-15
Brimonidine	Pulmonary Mass	0.70266	6.62e-12
Brimonidine	Atrial Septal Defect	0.700724	1.75e-06
Brimonidine	Atelectasis	0.698641	4.08e-09
Brimonidine	Choroidal Detachment	0.686789	0.0145983
Brimonidine	Lung Neoplasm	0.677745	0.0268061
Brimonidine	Nephropathy Toxic	0.674946	1.72e-16
Brimonidine	Blindness Unilateral	0.674762	2.56e-20
Brimonidine	Arterial Disorder	0.67031	0.00833036
Brimonidine	Immune System Disorder	0.668519	1.37e-07
Brimonidine	Erosive Oesophagitis	0.667199	1.1e-05
Brimonidine	Obstructive Airways Disorder	0.662787	3.39e-08
Brimonidine	Supraventricular Tachycardia	0.661803	0.000276066
Brimonidine	Stevens-Johnson Syndrome	0.649756	3.78e-50
Brimonidine	Proctalgia	0.64638	4.67e-09
Brimonidine	Aplasia Pure Red Cell	0.639129	0.0153319
Brimonidine	Post Herpetic Neuralgia	0.638272	1.96e-08
Brimonidine	Pancreatitis Chronic	0.632536	0.000484615
Brimonidine	Diabetic Retinopathy	0.6292	2.86e-17
Brimonidine	Congenital Musculoskeletal Anomaly	0.626906	0.000149773
Brimonidine	Hemiparesis	0.621656	1.28e-10
Brimonidine	Deafness	0.620537	1.29e-14
Brimonidine	Oesophagitis Ulcerative	0.615672	0.000649167
Brimonidine	Optic Atrophy	0.610724	1.07e-09
Brimonidine	Splenic Infarction	0.606258	0.0380856
Brimonidine	Intestinal Obstruction	0.603867	2.79e-10
Brimonidine	Blindness Transient	0.602915	4.64e-06
Brimonidine	Spinal Osteoarthritis	0.602864	6.02e-13
Brimonidine	Azotaemia	0.602417	5.1e-19
Brimonidine	Diabetic Neuropathy	0.599997	3.89e-12
Brimonidine	Polymyalgia Rheumatica	0.597387	1.86e-11
Brimonidine	Corneal Oedema	0.596681	1.26e-15
Brimonidine	Appendicitis	0.591746	7.21e-09
Brimonidine	Vitreous Haemorrhage	0.590974	8.98e-27
Brimonidine	Basedow's Disease	0.587321	2.38e-12
Brimonidine	Alveolitis	0.587304	0.000405596
Brimonidine	Hypokinesia	0.58061	9.21e-24
Brimonidine	Retinal Vein Occlusion	0.578949	0.0103558
Brimonidine	Hyperparathyroidism Secondary	0.577434	6.33e-05
Brimonidine	Dilatation Atrial	0.575375	5.03e-11
Brimonidine	Bacteraemia	0.575133	9.6e-09
Brimonidine	Angle Closure Glaucoma	0.572832	7.17e-05
Brimonidine	Hip Dysplasia	0.570569	0.0178822
Brimonidine	Neuralgia	0.566794	1.5e-20
Brimonidine	Hypercapnia	0.562934	4.95e-05
Brimonidine	Thrombophlebitis	0.560822	8.8e-11
Brimonidine	Diverticulitis	0.558276	0.0492891
Brimonidine	Granulocytosis	0.551307	0.0435205
Brimonidine	Staphylococcal Infection	0.548875	0.000135509
Brimonidine	Bone Density Decreased	0.544804	3.37e-11
Brimonidine	Lung Infiltration	0.54414	0.00341297
Brimonidine	Benign Prostatic Hyperplasia	0.541973	0.00013458
Brimonidine	Colitis Ischaemic	0.540653	3.43e-08
Brimonidine	Glaucoma	0.539079	3.16e-71
Brimonidine	Macular Hole	0.536736	5.93e-05
Brimonidine	Osteomyelitis	0.533823	3.57e-12
Brimonidine	Atrophy	0.533504	2.34e-16
Brimonidine	Ejection Fraction Decreased	0.533073	5.58e-12
Brimonidine	Major Depression	0.53243	2.19e-06
Brimonidine	Carotid Bruit	0.525082	1.96e-06
Brimonidine	Macular Oedema	0.524654	6.49e-08
Brimonidine	Retinitis	0.52429	0.000274436
Brimonidine	Eye Oedema	0.524016	8.13e-13
Brimonidine	Polyp Colorectal	0.52394	1.3e-07
Brimonidine	Corneal Ulcer	0.523545	1.65e-14
Brimonidine	Drug Hypersensitivity	0.522855	8.83e-15
Brimonidine	Retinal Tear	0.519948	8.15e-13
Brimonidine	Diplopia	0.518603	1.9e-05
Brimonidine	Pupillary Disorder	0.516444	1.29e-06
Brimonidine	Scleral Disorder	0.515643	9.13e-12
Brimonidine	Vaginal Prolapse	0.515433	7.68e-14
Brimonidine	Congenital Foot Malformation	0.514617	0.0178822
Brimonidine	Renal Cyst	0.506064	1.47e-15
Brimonidine	Serum Ferritin Increased	0.505822	7.53e-09
Brimonidine	Decubitus Ulcer	0.503799	2.14e-16
Brimonidine	Small Intestinal Obstruction	0.499719	7.06e-08
Brimonidine	Helicobacter Infection	0.497067	0.00058423
Brimonidine	Pleural Effusion	0.496602	0.00903901
Brimonidine	Thyroiditis	0.495417	1.63e-09
Brimonidine	Electrocardiogram Change	0.492024	3.99e-12
Brimonidine	Hypoalbuminaemia	0.491354	0.00593713
Brimonidine	Bursitis	0.490656	7.52e-08
Brimonidine	Open Angle Glaucoma	0.486239	8.21e-14
Brimonidine	Effusion	0.48468	2.38e-09
Brimonidine	Cleft Palate	0.483922	0.00283762
Brimonidine	Alanine Aminotransferase Increased	0.480374	2.5e-09
Brimonidine	Prostatitis	0.479328	5.05e-11
Brimonidine	Clostridium Difficile Colitis	0.475546	1.18e-05
Brimonidine	Unresponsive To Stimuli	0.474225	0.003423
Brimonidine	Dyslipidaemia	0.473162	0.00775848
Brimonidine	Synovial Cyst	0.472509	1.6e-10
Brimonidine	Disease Progression	0.472427	0.00951073
Brimonidine	Corneal Infiltrates	0.471396	0.000156072
Brimonidine	Intermittent Claudication	0.470985	5.58e-08
Brimonidine	Corneal Deposits	0.469898	0.00101745
Brimonidine	Iris Adhesions	0.466722	1.84e-17
Brimonidine	Ear Haemorrhage	0.461992	0.00194385
Brimonidine	Herpes Zoster	0.461356	1.8e-07
Brimonidine	Bone Disorder	0.459969	5.59e-15
Brimonidine	Atrial Flutter	0.458995	0.00218611
Brimonidine	Panic Disorder With Agoraphobia	0.457763	1.15e-06
Brimonidine	Glycosylated Haemoglobin Increased	0.452278	2.88e-15
Brimonidine	Iridocyclitis	0.449169	8.92e-06
Brimonidine	Tenosynovitis	0.447539	4.02e-14
Brimonidine	Gastrointestinal Ulcer	0.446393	2.04e-06
Brimonidine	Skin Toxicity	0.445364	1.04e-07
Brimonidine	Haematocrit Increased	0.440095	2.02e-07
Brimonidine	Calculus Urinary	0.439248	8.28e-12
Brimonidine	Catheter Related Infection	0.438947	0.000112225
Brimonidine	Red Blood Cell Count Increased	0.435908	1.59e-06
Brimonidine	Ascites	0.434919	0.00024648
Brimonidine	Osteopenia	0.432443	2.92e-21
Brimonidine	Febrile Neutropenia	0.429626	0.0106637
Brimonidine	Poor Peripheral Circulation	0.422299	1.53e-05
Brimonidine	Ocular Hypertension	0.417095	5.37e-09
Brimonidine	Extrasystoles	0.413849	0.0006177
Brimonidine	Talipes	0.410802	0.00802584
Brimonidine	Corneal Disorder	0.409273	5.14e-07
Brimonidine	Dysaesthesia	0.407105	5.94e-17
Brimonidine	Hyperkeratosis	0.406725	2.48e-10
Brimonidine	Hypoaesthesia	0.404166	1.3e-22
Brimonidine	Genital Discharge	0.402042	6.99e-10
Brimonidine	Induration	0.40093	0.031031
Brimonidine	Hepatic Pain	0.398665	9.09e-07
Brimonidine	Incontinence	0.398234	7.51e-18
Brimonidine	Dysuria	0.397588	1.92e-08
Brimonidine	Anaemia	0.397383	1.47e-22
Brimonidine	Pruritus Generalised	0.396932	0.00131276
Brimonidine	Hypokalaemia	0.396421	0.0302647
Brimonidine	Ectropion	0.389913	1.3e-26
Brimonidine	Maculopathy	0.388678	5.74e-13
Brimonidine	Faecal Incontinence	0.386067	0.000773379
Brimonidine	Blood Urea Increased	0.385611	3.6e-19
Brimonidine	Middle Insomnia	0.384663	0.00252613
Brimonidine	Abscess	0.384423	9.84e-11
Brimonidine	Failure To Thrive	0.373644	1.99e-09
Brimonidine	Dysphonia	0.373232	5.55e-12
Brimonidine	Infusion Related Reaction	0.372747	1.6e-07
Brimonidine	Joint Effusion	0.372545	1.99e-21
Brimonidine	Gout	0.370911	1.67e-06
Brimonidine	International Normalised Ratio Increased	0.364455	6.64e-05
Brimonidine	Accommodation Disorder	0.360432	7.57e-28
Brimonidine	Pulpitis Dental	0.35809	0.000181706
Brimonidine	Skin Induration	0.35705	0.00426019
Brimonidine	Electrocardiogram Qt Corrected Interval Prolonged	0.357047	2.06e-07
Brimonidine	Synovitis	0.355048	4.14e-12
Brimonidine	Cyanopsia	0.354515	0.00125554
Brimonidine	Dizziness Exertional	0.35236	4.89e-18
Brimonidine	Mucosal Ulceration	0.346361	2.28e-07
Brimonidine	Micturition Urgency	0.346181	2.49e-15
Brimonidine	Visual Disturbance	0.338816	3.46e-10
Brimonidine	Abnormal Sensation In Eye	0.335481	3.74e-08
Brimonidine	Cellulitis	0.334449	7.11e-20
Brimonidine	Pollakiuria	0.331179	6.95e-08
Brimonidine	Body Temperature Increased	0.328948	2.18e-12
Brimonidine	Hyporeflexia	0.321784	4.7e-18
Brimonidine	Retinal Exudates	0.32081	9.18e-09
Brimonidine	Onychoclasis	0.317546	4.62e-07
Brimonidine	Choking Sensation	0.310319	1.59e-21
Brimonidine	Corneal Scar	0.3023	0.00768797
Brimonidine	Conjunctivitis Infective	0.298838	2.13e-07
Brimonidine	Dehydration	0.294801	3.51e-11
Brimonidine	Pigmentation Disorder	0.294002	7.17e-07
Brimonidine	Tonsillitis	0.290842	6.44e-05
Brimonidine	Nocturia	0.288969	2.99e-08
Brimonidine	Mucosal Inflammation	0.288634	0.00279551
Brimonidine	Eye Swelling	0.288071	9.87e-20
Brimonidine	Tinnitus	0.287781	0.00249586
Brimonidine	Eye Infection	0.285584	4.53e-08
Brimonidine	Myopia	0.281064	5.92e-20
Brimonidine	Chalazion	0.276924	3.88e-05
Brimonidine	Epistaxis	0.269497	5.68e-11
Brimonidine	Bruxism	0.265387	4.05e-23
Brimonidine	Posture Abnormal	0.26373	4.49e-12
Brimonidine	Analgesia	0.263515	0.00086896
Brimonidine	Balance Disorder	0.263059	1.55e-10
Brimonidine	Eyelid Retraction	0.25987	0.00152308
Brimonidine	Blood Glucose Decreased	0.249032	4.57e-12
Brimonidine	Oral Disorder	0.23835	0.00482818
Brimonidine	Nail Hypertrophy	0.21266	3.18e-07
Brimonidine	Eyelid Irritation	0.204728	3.39e-09
Brimonidine	Ear Discomfort	0.175742	8.44e-07
Brimonidine	Emotional Distress	0.175044	9.79e-07
Brimonidine	Urine Output Increased	0.173786	0.0330051
Brimonidine	Urine Flow Decreased	0.170279	1.05e-08
Brimonidine	Nightmare	0.160445	1.77e-10
Brimonidine	Eye Redness	0.158081	8.47e-14
Brimonidine	Clumsiness	0.156627	0.00308942
Brimonidine	Wound Secretion	0.152787	3.75e-06
Brimonidine	Depressed Mood	0.150207	6.8e-10
Brimonidine	Dandruff	0.137247	0.00172385
Brimonidine	Dry Skin	0.137164	0.0249582
Brimonidine	Skin Discolouration	0.130866	3.55e-21
Brimonidine	Culture Positive	0.127181	2.57e-14
Brimonidine	Abnormal Dreams	0.0961899	2.7e-05
Brimonidine	Growth Of Eyelashes	0.0711114	5.35e-22
Brimonidine	Nasal Congestion	0.068303	1.31e-21
Brimonidine	Early Morning Awakening	0.0297031	5.06e-13
Budesonide	Multi-Organ Failure	0.944959	1.83e-17
Budesonide	Cardio-Respiratory Arrest	0.936593	1.56e-07
Budesonide	Autoimmune Hepatitis	0.873085	2.17e-06
Budesonide	Respiratory Failure	0.860285	1.16e-26
Budesonide	Acute Hepatic Failure	0.848279	2.89e-24
Budesonide	Hepatic Failure	0.829786	0.000204123
Budesonide	Acute Myocardial Infarction	0.828626	9.59e-08
Budesonide	Acquired Haemophilia	0.819952	0.0266312
Budesonide	Renal Tubular Necrosis	0.817367	4.61e-06
Budesonide	Lower Gastrointestinal Haemorrhage	0.814493	1.27e-08
Budesonide	Hepatitis C	0.814218	0.00446509
Budesonide	Hydrops Foetalis	0.81384	0.000822329
Budesonide	Epilepsy	0.791959	9.99e-08
Budesonide	Chronic Graft Versus Host Disease	0.790443	9.17e-09
Budesonide	Diabetic Hyperosmolar Coma	0.790384	0.00656114
Budesonide	Uterine Cancer	0.786943	0.0201011
Budesonide	Autoimmune Disorder	0.782212	0.0156745
Budesonide	Cerebral Atrophy	0.780852	0.00148845
Budesonide	Basal Cell Carcinoma	0.766768	0.000102409
Budesonide	Rhabdomyolysis	0.75457	0.0361228
Budesonide	Pulmonary Valve Incompetence	0.743889	0.0105032
Budesonide	Catatonia	0.737645	0.017734
Budesonide	Ventricular Fibrillation	0.734747	8.76e-09
Budesonide	Fallot's Tetralogy	0.732895	0.000604776
Budesonide	Hepatic Necrosis	0.731226	5.67e-08
Budesonide	Mitral Valve Disease	0.730747	0.049466
Budesonide	Hepatic Fibrosis	0.730283	0.00346509
Budesonide	Left Ventricular Dysfunction	0.728822	0.0270962
Budesonide	Acute Respiratory Distress Syndrome	0.724839	1.46e-07
Budesonide	Atrial Hypertrophy	0.722941	0.00018157
Budesonide	Hepatitis	0.717027	0.00125104
Budesonide	Ischaemia	0.71042	2.58e-05
Budesonide	Graft Versus Host Disease	0.709534	0.000186484
Budesonide	Mycobacterium Avium Complex Infection	0.709389	6.79e-07
Budesonide	Aortic Disorder	0.704453	9.01e-05
Budesonide	Atrial Septal Defect	0.700724	0.00767122
Budesonide	Atelectasis	0.698641	2.42e-07
Budesonide	Cardiovascular Disorder	0.698553	4.09e-05
Budesonide	Hypovolaemia	0.677729	7.52e-23
Budesonide	Arterial Disorder	0.67031	0.00890955
Budesonide	Peripheral Ischaemia	0.66313	1.32e-14
Budesonide	Obstructive Airways Disorder	0.662787	4.56e-05
Budesonide	Urosepsis	0.657482	9.52e-09
Budesonide	Emphysema	0.65599	2.72e-09
Budesonide	Acute Graft Versus Host Disease	0.649923	4.48e-07
Budesonide	Stevens-Johnson Syndrome	0.649756	0.0230075
Budesonide	Tubulointerstitial Nephritis	0.647205	0.00122112
Budesonide	Haematemesis	0.633507	3.47e-29
Budesonide	Diabetic Retinopathy	0.6292	0.000955348
Budesonide	Squamous Cell Carcinoma Of Skin	0.607329	7.92e-07
Budesonide	Portal Hypertension	0.600101	0.0223467
Budesonide	Diabetic Neuropathy	0.599997	4.63e-05
Budesonide	Abdominal Abscess	0.599947	5.18e-08
Budesonide	Scleroderma	0.599876	1.66e-05
Budesonide	Tuberculin Test Positive	0.596969	0.0116423
Budesonide	Inflammatory Bowel Disease	0.594679	2.88e-08
Budesonide	Polyneuropathy	0.592898	0.000495096
Budesonide	Acute Psychosis	0.584305	0.00460073
Budesonide	Atrial Tachycardia	0.576363	9.2e-19
Budesonide	Bacteraemia	0.575133	4.64e-05
Budesonide	Osteoarthritis	0.566806	0.000884306
Budesonide	Colitis	0.56458	3.17e-12
Budesonide	Musculoskeletal Pain	0.561322	2.31e-06
Budesonide	Diverticulitis	0.558276	2.16e-10
Budesonide	Duodenal Ulcer	0.558182	1.09e-20
Budesonide	Gastric Ulcer	0.556719	5.94e-28
Budesonide	Staphylococcal Bacteraemia	0.554688	0.000322626
Budesonide	Haemolytic Anaemia	0.55101	0.00505921
Budesonide	Pulmonary Congestion	0.548983	0.000296746
Budesonide	Ovarian Cyst	0.546312	0.00557109
Budesonide	Allergic Granulomatous Angiitis	0.545963	0.000112473
Budesonide	Schizophrenia	0.545192	0.000191446
Budesonide	Lung Infiltration	0.54414	1.32e-10
Budesonide	Abdominal Adhesions	0.542809	4.33e-06
Budesonide	Colitis Ischaemic	0.540653	5.4e-05
Budesonide	Gynaecomastia	0.540086	0.0148675
Budesonide	Hepatocellular Injury	0.538985	2.9e-14
Budesonide	Polycystic Ovaries	0.536433	0.000966341
Budesonide	Haematoma	0.536017	3.24e-06
Budesonide	Syncope Vasovagal	0.533268	3.99e-13
Budesonide	Areflexia	0.517052	0.00324775
Budesonide	Clostridial Infection	0.50939	6.64e-11
Budesonide	Movement Disorder	0.506332	1.81e-05
Budesonide	Colonic Obstruction	0.503916	0.0104749
Budesonide	Sensory Loss	0.503533	2.96e-07
Budesonide	Small Intestinal Obstruction	0.499719	0.0494424
Budesonide	Gastroenteritis Viral	0.49758	8.89e-06
Budesonide	Pleural Effusion	0.496602	0.000126237
Budesonide	Thyroiditis	0.495417	3.47e-05
Budesonide	Venous Stasis	0.491042	7.38e-05
Budesonide	Bursitis	0.490656	1.07e-17
Budesonide	Blood Pressure Systolic Increased	0.48907	0.00023729
Budesonide	Klebsiella Infection	0.484018	0.0113942
Budesonide	Pre-Eclampsia	0.479051	4.62e-11
Budesonide	Electrocardiogram St Segment Elevation	0.474783	0.000131343
Budesonide	Bronchiolitis	0.47128	2.48e-05
Budesonide	Oxygen Saturation Decreased	0.467908	1.86e-09
Budesonide	Activated Partial Thromboplastin Time Prolonged	0.463278	9.32e-10
Budesonide	Eustachian Tube Disorder	0.459831	4.44e-19
Budesonide	Cushing's Syndrome	0.457717	5.26e-07
Budesonide	Asthma	0.454181	3.6e-30
Budesonide	Peritonitis	0.4533	0.00396131
Budesonide	Abdominal Rigidity	0.45259	2.9e-12
Budesonide	Iridocyclitis	0.449169	0.041133
Budesonide	Skin Toxicity	0.445364	0.041133
Budesonide	Gammopathy	0.444034	0.00172789
Budesonide	Catheter Related Infection	0.438947	6.25e-06
Budesonide	Acute Generalised Exanthematous Pustulosis	0.433848	7.65e-05
Budesonide	Osteopenia	0.432443	0.0467555
Budesonide	Tracheitis	0.423677	2.85e-22
Budesonide	Prothrombin Level Decreased	0.414921	0.00517553
Budesonide	Oral Fungal Infection	0.409038	0.00137215
Budesonide	Hyperkeratosis	0.406725	4.7e-06
Budesonide	Polyp	0.377515	0.000175657
Budesonide	Carbuncle	0.375581	0.00559352
Budesonide	Gout	0.370911	2.11e-14
Budesonide	Injection Site Urticaria	0.369661	0.00927963
Budesonide	International Normalised Ratio Increased	0.364455	5.01e-05
Budesonide	Anhidrosis	0.357921	0.00747674
Budesonide	Electrocardiogram Qt Corrected Interval Prolonged	0.357047	0.0459366
Budesonide	Dizziness Exertional	0.35236	2e-06
Budesonide	Micturition Urgency	0.346181	4.07e-08
Budesonide	Eating Disorder	0.337204	1.38e-13
Budesonide	Acute Sinusitis	0.333234	0.00694266
Budesonide	Dermatitis Exfoliative	0.332521	1.4e-08
Budesonide	Dermographism	0.322613	0.0234969
Budesonide	Agoraphobia	0.313302	0.000157529
Budesonide	Choking Sensation	0.310319	2.65e-14
Budesonide	Adhesion	0.306951	1.96e-11
Budesonide	Psychosexual Disorder	0.300897	0.000130785
Budesonide	Dehydration	0.294801	2.69e-08
Budesonide	Attention Deficit/Hyperactivity Disorder	0.289657	5.35e-12
Budesonide	Blood Urea Decreased	0.287813	0.0188803
Budesonide	Paraesthesia Oral	0.285604	0.000562336
Budesonide	Personality Change	0.259855	1.38e-10
Budesonide	Pain Of Skin	0.255418	0.0357061
Budesonide	Disturbance In Attention	0.242878	4.3e-08
Budesonide	Speech Disorder	0.223459	1.81e-08
Budesonide	Sinus Headache	0.204339	3.27e-05
Budesonide	Breast Swelling	0.192543	8.4e-07
Budesonide	Bunion	0.190048	0.0104776
Budesonide	Abdominal Tenderness	0.187192	6.33e-06
Budesonide	Dependence	0.176237	4.55e-13
Budesonide	Ear Discomfort	0.175742	0.0135985
Budesonide	Claustrophobia	0.175304	5e-05
Budesonide	Menopausal Disorder	0.173343	0.0104209
Budesonide	Aura	0.166656	8.68e-07
Budesonide	Depressed Mood	0.150207	4.47e-14
Budesonide	Skin Discolouration	0.130866	0.000377887
Budesonide	Sensation Of Heaviness	0.123678	0.00109546
Budesonide	Breast Pain	0.121885	0.00829069
Budesonide	Stress	0.0871682	9.54e-05
Budesonide	Nail Disorder	0.0762867	0.00176534
Budesonide	Chapped Lips	0.0698708	3.81e-09
Budesonide	Sleep Talking	0.0517966	1.43e-15
Budesonide	Moaning	0.0475489	0.00174566
Budesonide	Early Morning Awakening	0.0297031	7.97e-06
Buprenorphine	Multi-Organ Failure	0.944959	0.0300186
Buprenorphine	Cardiopulmonary Failure	0.939697	0.0449413
Buprenorphine	Completed Suicide	0.936441	4.59e-16
Buprenorphine	Necrotising Fasciitis	0.882116	1.37e-09
Buprenorphine	Sudden Infant Death Syndrome	0.881159	7.84e-05
Buprenorphine	Lung Neoplasm Malignant	0.87605	2.95e-09
Buprenorphine	Metastases To Liver	0.870491	8.32e-14
Buprenorphine	Cardiomyopathy	0.868697	8.33e-08
Buprenorphine	Mesenteric Artery Thrombosis	0.865578	7.24e-06
Buprenorphine	Gastrointestinal Stromal Tumour	0.865206	0.000204687
Buprenorphine	Non-Small Cell Lung Cancer	0.855133	2.74e-06
Buprenorphine	Asphyxia	0.849202	8.63e-13
Buprenorphine	Septic Shock	0.840047	5.35e-24
Buprenorphine	Vascular Pseudoaneurysm	0.835703	8.45e-06
Buprenorphine	Hepatic Failure	0.829786	5.64e-09
Buprenorphine	Cardiogenic Shock	0.82198	4.41e-06
Buprenorphine	Bronchopleural Fistula	0.817936	5.58e-05
Buprenorphine	Hepatitis C	0.814218	2.01e-26
Buprenorphine	Eosinophilic Myocarditis	0.811774	2.42e-07
Buprenorphine	Spinal Cord Infarction	0.797562	0.00983807
Buprenorphine	Cardiac Failure	0.796725	7.39e-24
Buprenorphine	Epilepsy	0.791959	1.12e-10
Buprenorphine	Arteriosclerosis Coronary Artery	0.781117	0.00625637
Buprenorphine	Acute Pulmonary Oedema	0.780422	4.17e-07
Buprenorphine	Endocarditis	0.774661	5.91e-44
Buprenorphine	Pulmonary Hypoplasia	0.76257	6e-06
Buprenorphine	Bone Marrow Depression	0.735401	4.65e-05
Buprenorphine	Gangrene	0.733687	1.49e-08
Buprenorphine	Muscle Necrosis	0.730644	1.42e-18
Buprenorphine	Aortic Aneurysm	0.727115	1.09e-07
Buprenorphine	Embolism	0.722132	2.36e-10
Buprenorphine	Eclampsia	0.719689	1.05e-07
Buprenorphine	Foetal Distress Syndrome	0.713841	1.61e-17
Buprenorphine	Ischaemia	0.71042	0.0028358
Buprenorphine	Mononeuritis	0.70094	3.58e-12
Buprenorphine	Bronchopneumonia	0.700938	1.04e-25
Buprenorphine	Metabolic Encephalopathy	0.687403	0.0109639
Buprenorphine	Trisomy 21	0.68378	3.34e-16
Buprenorphine	Arterial Stenosis	0.681705	0.0153027
Buprenorphine	Monoplegia	0.680212	0.000805095
Buprenorphine	Tetanus	0.680035	0.011773
Buprenorphine	Pericarditis	0.67936	2.34e-05
Buprenorphine	Gastrointestinal Obstruction	0.677078	6.49e-11
Buprenorphine	Duodenal Perforation	0.673726	7.88e-06
Buprenorphine	Vascular Stenosis	0.669309	0.00723711
Buprenorphine	Epidermal Necrosis	0.667001	5.9e-08
Buprenorphine	Nephrotic Syndrome	0.664091	5.39e-05
Buprenorphine	Renal Infarct	0.663283	0.006059
Buprenorphine	Peripheral Ischaemia	0.66313	1.08e-19
Buprenorphine	Abdominal Neoplasm	0.661969	3.51e-07
Buprenorphine	Henoch-Schonlein Purpura	0.658118	1.95e-13
Buprenorphine	Emphysema	0.65599	0.000108395
Buprenorphine	Gastrointestinal Motility Disorder	0.653077	4.65e-05
Buprenorphine	Antepartum Haemorrhage	0.648238	2.96e-08
Buprenorphine	Foetal Disorder	0.647173	2.83e-12
Buprenorphine	Bradycardia Foetal	0.639865	1.24e-06
Buprenorphine	Post Herpetic Neuralgia	0.638272	0.0487796
Buprenorphine	Lung Abscess	0.631591	8.29e-05
Buprenorphine	Intestinal Infarction	0.630014	0.0236175
Buprenorphine	Endophthalmitis	0.629831	4.02e-16
Buprenorphine	Intervertebral Discitis	0.629451	7.58e-28
Buprenorphine	Bronchial Obstruction	0.616829	0.0172309
Buprenorphine	Genital Herpes	0.614669	1.41e-11
Buprenorphine	Uterine Cyst	0.612022	2.22e-16
Buprenorphine	Pneumothorax	0.6094	4.7e-16
Buprenorphine	Renal Abscess	0.60733	0.0200436
Buprenorphine	Pulmonary Arterial Hypertension	0.607057	1.61e-06
Buprenorphine	Hepatitis C Antibody Positive	0.606908	0.0290859
Buprenorphine	Splenic Infarction	0.606258	5.31e-07
Buprenorphine	Subcutaneous Abscess	0.604575	4.83e-13
Buprenorphine	Drug Withdrawal Syndrome Neonatal	0.602608	5.56e-60
Buprenorphine	Portal Hypertension	0.600101	1.63e-06
Buprenorphine	Oesophageal Atresia	0.599499	0.0166903
Buprenorphine	Haemarthrosis	0.597901	0.0272697
Buprenorphine	Spondylitis	0.593035	0.000261613
Buprenorphine	Polyneuropathy	0.592898	3.83e-09
Buprenorphine	Basedow's Disease	0.587321	3.07e-18
Buprenorphine	Alveolitis	0.587304	2.64e-16
Buprenorphine	Acute Psychosis	0.584305	0.000228753
Buprenorphine	Skin Necrosis	0.572167	5.32e-11
Buprenorphine	Meibomianitis	0.572055	3.01e-06
Buprenorphine	Lymphocele	0.571985	0.00861049
Buprenorphine	Hypergammaglobulinaemia	0.571164	2.59e-10
Buprenorphine	Optic Neuritis	0.57012	8.39e-07
Buprenorphine	Neuralgia	0.566794	6.87e-12
Buprenorphine	Protein-Losing Gastroenteropathy	0.56596	2.38e-06
Buprenorphine	Premature Rupture Of Membranes	0.564013	1.54e-13
Buprenorphine	Thrombophlebitis	0.560822	3.87e-09
Buprenorphine	Complication Of Pregnancy	0.555724	5.01e-13
Buprenorphine	Streptococcal Infection	0.555516	1.55e-11
Buprenorphine	Staphylococcal Bacteraemia	0.554688	2.54e-18
Buprenorphine	Polycythaemia	0.553013	2.05e-10
Buprenorphine	Borderline Personality Disorder	0.552422	0.00135531
Buprenorphine	Granulocytosis	0.551307	1.44e-11
Buprenorphine	Adrenal Insufficiency	0.55104	1.74e-10
Buprenorphine	Haemolytic Anaemia	0.55101	1.51e-15
Buprenorphine	Staphylococcal Infection	0.548875	2.63e-23
Buprenorphine	Lung Infiltration	0.54414	2.87e-05
Buprenorphine	Hyperphosphataemia	0.541239	0.000104799
Buprenorphine	Gynaecomastia	0.540086	1.69e-10
Buprenorphine	Hepatocellular Injury	0.538985	0.000163547
Buprenorphine	Quadriparesis	0.533403	0.0362862
Buprenorphine	Ejection Fraction Decreased	0.533073	2.66e-07
Buprenorphine	Gestational Diabetes	0.52473	0.00641104
Buprenorphine	Retinitis	0.52429	3.96e-06
Buprenorphine	Amniotic Cavity Infection	0.511293	1e-09
Buprenorphine	Polyhydramnios	0.510702	7.47e-13
Buprenorphine	Mycobacterial Infection	0.503246	0.0106645
Buprenorphine	Herpes Virus Infection	0.49803	0.000581864
Buprenorphine	Adrenocortical Insufficiency Acute	0.49626	0.0454983
Buprenorphine	Arthritis Bacterial	0.493528	1.49e-28
Buprenorphine	Sacroiliitis	0.487224	7.13e-08
Buprenorphine	Cleft Palate	0.483922	0.000522825
Buprenorphine	Vocal Cord Paralysis	0.482442	1.05e-05
Buprenorphine	Macrocytosis	0.479939	0.000306371
Buprenorphine	Pre-Eclampsia	0.479051	1.24e-12
Buprenorphine	Anuria	0.476086	7e-11
Buprenorphine	Electrocardiogram St Segment Elevation	0.474783	6.47e-05
Buprenorphine	Synovial Cyst	0.472509	5.55e-18
Buprenorphine	Subileus	0.468967	1.61e-06
Buprenorphine	Pseudomonas Infection	0.468538	3.49e-07
Buprenorphine	Unintended Pregnancy	0.465742	4.04e-05
Buprenorphine	Substance Abuse	0.464641	5.13e-66
Buprenorphine	Livedo Reticularis	0.461298	9.48e-05
Buprenorphine	Bone Disorder	0.459969	0.0177768
Buprenorphine	Cushing's Syndrome	0.457717	8.88e-08
Buprenorphine	Odynophagia	0.451399	0.00116599
Buprenorphine	Hypertonic Bladder	0.451386	5.62e-17
Buprenorphine	Calculus Urinary	0.439248	0.0043053
Buprenorphine	Premature Labour	0.438333	2.09e-34
Buprenorphine	Acidosis	0.435707	1.26e-09
Buprenorphine	Ascites	0.434919	1.73e-17
Buprenorphine	Erysipelas	0.42207	7.58e-15
Buprenorphine	Oligohydramnios	0.419945	0.00160489
Buprenorphine	Prothrombin Level Decreased	0.414921	2.11e-07
Buprenorphine	Bacterial Infection	0.411286	1.9e-09
Buprenorphine	Talipes	0.410802	9.6e-05
Buprenorphine	Vein Disorder	0.408671	2.26e-11
Buprenorphine	Dysthymic Disorder	0.406861	3.62e-40
Buprenorphine	Hyperkeratosis	0.406725	8.36e-16
Buprenorphine	Dysmorphism	0.402075	0.00895855
Buprenorphine	Paranoia	0.398678	1.95e-08
Buprenorphine	Automatism	0.394409	0.00840275
Buprenorphine	Jaundice Neonatal	0.386652	0.0224502
Buprenorphine	Blighted Ovum	0.381905	0.0217958
Buprenorphine	Joint Effusion	0.372545	2.76e-21
Buprenorphine	Hypotonia	0.36152	2.3e-05
Buprenorphine	Delusion	0.355364	1.75e-06
Buprenorphine	Vaginal Disorder	0.354174	1.5e-06
Buprenorphine	Urge Incontinence	0.352376	9.56e-06
Buprenorphine	Polyuria	0.340654	0.000176158
Buprenorphine	Glossitis	0.335237	8.69e-18
Buprenorphine	Cellulitis	0.334449	1.65e-10
Buprenorphine	Retinal Exudates	0.32081	0.000277004
Buprenorphine	Reticulocyte Count Increased	0.319026	0.00162353
Buprenorphine	Onychoclasis	0.317546	1.33e-15
Buprenorphine	Agoraphobia	0.313302	1.62e-05
Buprenorphine	Lividity	0.293375	1.4e-06
Buprenorphine	Prolonged Labour	0.288404	0.0266086
Buprenorphine	Logorrhoea	0.287879	6.93e-21
Buprenorphine	Eyelid Function Disorder	0.287013	0.00164196
Buprenorphine	Eye Infection	0.285584	8.28e-18
Buprenorphine	Eye Pain	0.274499	2.59e-08
Buprenorphine	Apgar Score Low	0.262399	1.18e-08
Buprenorphine	Blood Glucose Decreased	0.249032	5.15e-05
Buprenorphine	Dyslexia	0.241814	0.000355432
Buprenorphine	Ejaculation Failure	0.226651	2.47e-09
Buprenorphine	Nasal Dryness	0.206585	2.58e-05
Buprenorphine	Sinus Headache	0.204339	3.81e-16
Buprenorphine	Early Satiety	0.202805	4.27e-10
Buprenorphine	Sleep Disorder	0.19878	0.00109701
Buprenorphine	Aura	0.166656	4.66e-31
Buprenorphine	Tongue Discolouration	0.113881	8.52e-15
Buprenorphine	Tooth Discolouration	0.101469	0.00101034
Buprenorphine	Skin Wrinkling	0.0923322	5.17e-05
Buprenorphine	Elevated Mood	0.01	2.51e-07
Celecoxib	Bone Cancer Metastatic	0.983506	4.83e-21
Celecoxib	Lung Cancer Metastatic	0.959831	2.36e-06
Celecoxib	Breast Cancer	0.942263	0.0282221
Celecoxib	Atrioventricular Block Complete	0.890752	9.09e-08
Celecoxib	Prostate Cancer Metastatic	0.886693	0.0200721
Celecoxib	Brain Oedema	0.883993	2.08e-21
Celecoxib	Subarachnoid Haemorrhage	0.88282	3.85e-14
Celecoxib	Metastases To Liver	0.870491	0.00128178
Celecoxib	Cardiomyopathy	0.868697	1.59e-25
Celecoxib	Aneurysm	0.86725	1.62e-05
Celecoxib	Bone Marrow Necrosis	0.855828	0.00306973
Celecoxib	Multiple Myeloma	0.844541	3.08e-16
Celecoxib	Metastatic Neoplasm	0.842637	5.06e-17
Celecoxib	Coronary Artery Occlusion	0.841978	0.00289468
Celecoxib	Demyelination	0.839998	1.71e-40
Celecoxib	Glioblastoma Multiforme	0.83516	0.014513
Celecoxib	Acute Myocardial Infarction	0.828626	1.23e-12
Celecoxib	Atrioventricular Block	0.819118	0.00579525
Celecoxib	Hepatitis C	0.814218	4.04e-07
Celecoxib	Brain Neoplasm	0.803803	0.0192773
Celecoxib	Intracranial Aneurysm	0.788403	2.87e-13
Celecoxib	Congestive Cardiomyopathy	0.785335	2.97e-12
Celecoxib	Cerebral Atrophy	0.780852	9.92e-11
Celecoxib	Ischaemic Cardiomyopathy	0.77683	1.32e-08
Celecoxib	Aseptic Necrosis Bone	0.773373	2.86e-21
Celecoxib	Encephalopathy	0.76124	2.34e-12
Celecoxib	Thrombotic Microangiopathy	0.760317	1.35e-05
Celecoxib	Carotid Artery Stenosis	0.749417	2.19e-12
Celecoxib	Pericardial Effusion	0.746564	1.54e-06
Celecoxib	Cerebral Arteriosclerosis	0.743567	0.00222898
Celecoxib	Cardiac Valve Disease	0.73876	1.73e-09
Celecoxib	Aortic Stenosis	0.732167	5.01e-11
Celecoxib	Spinal Cord Compression	0.731641	0.0129383
Celecoxib	Left Ventricular Dysfunction	0.728822	2.01e-09
Celecoxib	Aortic Aneurysm	0.727115	0.000200828
Celecoxib	Ischaemia	0.71042	1.36e-06
Celecoxib	Capillary Leak Syndrome	0.708055	3.16e-10
Celecoxib	Atelectasis	0.698641	1.81e-15
Celecoxib	Cardiovascular Disorder	0.698553	3.12e-17
Celecoxib	Duodenal Ulcer Haemorrhage	0.691674	0.0190637
Celecoxib	Trisomy 21	0.68378	0.012149
Celecoxib	Lung Neoplasm	0.677745	0.000300016
Celecoxib	Hypovolaemia	0.677729	8.34e-11
Celecoxib	Meningioma	0.669278	1.73e-07
Celecoxib	Intervertebral Disc Degeneration	0.66774	3.12e-16
Celecoxib	Erosive Oesophagitis	0.667199	3.59e-12
Celecoxib	Ventricular Hypokinesia	0.662798	1.81e-06
Celecoxib	Urosepsis	0.657482	5.79e-05
Celecoxib	Stevens-Johnson Syndrome	0.649756	8.11e-06
Celecoxib	Bundle Branch Block	0.646448	0.000111068
Celecoxib	Sarcoidosis	0.637555	3.44e-08
Celecoxib	Central Line Infection	0.632844	1.07e-05
Celecoxib	Pancreatitis Chronic	0.632536	0.000110935
Celecoxib	Intervertebral Disc Disorder	0.622971	1.05e-08
Celecoxib	Fibromyalgia	0.615983	7.77e-12
Celecoxib	Pneumothorax	0.6094	7.88e-11
Celecoxib	Squamous Cell Carcinoma Of Skin	0.607329	1.1e-07
Celecoxib	Subcutaneous Abscess	0.604575	3.21e-15
Celecoxib	Blindness Transient	0.602915	0.000478119
Celecoxib	Spinal Osteoarthritis	0.602864	1.17e-37
Celecoxib	Compression Fracture	0.602681	1.17e-08
Celecoxib	Azotaemia	0.602417	1.83e-07
Celecoxib	Delirium Tremens	0.60165	6.48e-06
Celecoxib	Diabetic Neuropathy	0.599997	1.23e-10
Celecoxib	Scleroderma	0.599876	5.33e-06
Celecoxib	Postoperative Infection	0.596998	0.00269644
Celecoxib	Spondylitis	0.593035	0.000187824
Celecoxib	Alveolitis	0.587304	2.65e-12
Celecoxib	Renal Impairment	0.58499	2e-12
Celecoxib	Umbilical Hernia	0.577143	2.56e-08
Celecoxib	Atrial Tachycardia	0.576363	5.62e-14
Celecoxib	Bacteraemia	0.575133	3.05e-09
Celecoxib	Diabetic Foot Infection	0.573021	0.00385058
Celecoxib	Kidney Infection	0.568578	0.000191066
Celecoxib	Musculoskeletal Pain	0.561322	1.86e-14
Celecoxib	Kyphosis	0.559203	9.06e-08
Celecoxib	Amaurosis Fugax	0.556049	0.000479274
Celecoxib	Streptococcal Infection	0.555516	0.0340846
Celecoxib	Staphylococcal Bacteraemia	0.554688	0.000304679
Celecoxib	Periodontitis	0.552364	9.02e-15
Celecoxib	Bladder Neck Obstruction	0.551964	0.00129942
Celecoxib	Musculoskeletal Disorder	0.550054	0.000396039
Celecoxib	Diverticulum	0.549877	5.25e-20
Celecoxib	Bone Density Decreased	0.544804	4.31e-21
Celecoxib	Oral Neoplasm	0.542651	0.000130785
Celecoxib	Bone Lesion	0.541412	1.64e-24
Celecoxib	Gynaecomastia	0.540086	1.87e-08
Celecoxib	Osteosclerosis	0.536061	8.29e-11
Celecoxib	Osteomyelitis	0.533823	2.31e-36
Celecoxib	Atrophy	0.533504	8.98e-43
Celecoxib	Ejection Fraction Decreased	0.533073	4.45e-05
Celecoxib	Major Depression	0.53243	0.0189188
Celecoxib	Gingival Hyperplasia	0.530855	0.000543305
Celecoxib	Deafness Neurosensory	0.530556	2.13e-19
Celecoxib	Vascular Graft Occlusion	0.529314	1.24e-06
Celecoxib	Eye Oedema	0.524016	0.0387341
Celecoxib	Vocal Cord Disorder	0.523303	0.0271631
Celecoxib	Diplopia	0.518603	1.52e-10
Celecoxib	Abdominal Hernia	0.515621	0.0129574
Celecoxib	Lymphocyte Count Decreased	0.515049	0.0283495
Celecoxib	Salpingitis	0.512122	0.00723729
Celecoxib	Palmar-Plantar Erythrodysaesthesia Syndrome	0.510443	1.15e-07
Celecoxib	Phlebitis	0.508582	0.000204608
Celecoxib	Periarthritis	0.507183	0.0307718
Celecoxib	Renal Cyst	0.506064	0.0075308
Celecoxib	Osteoporosis	0.505267	7.85e-13
Celecoxib	Sensory Loss	0.503533	7.43e-06
Celecoxib	Pleural Effusion	0.496602	3.16e-20
Celecoxib	Ichthyosis	0.493489	1.84e-10
Celecoxib	Dermoid Cyst	0.492417	0.000805279
Celecoxib	Bursitis	0.490656	1.62e-20
Celecoxib	Venous Insufficiency	0.487915	7.39e-11
Celecoxib	Effusion	0.48468	1.9e-15
Celecoxib	Fluid Overload	0.482091	6.18e-09
Celecoxib	Bronchiectasis	0.48187	4.91e-06
Celecoxib	Pre-Eclampsia	0.479051	0.00196701
Celecoxib	Sick Sinus Syndrome	0.476321	1.91e-15
Celecoxib	Cardiac Murmur	0.475836	0.000162386
Celecoxib	Connective Tissue Inflammation	0.474263	7.71e-07
Celecoxib	Amnesia	0.472912	6.38e-24
Celecoxib	Synovial Cyst	0.472509	1.69e-19
Celecoxib	Disease Progression	0.472427	1.57e-09
Celecoxib	Fistula	0.470825	4e-16
Celecoxib	Prostate Infection	0.470786	5.55e-07
Celecoxib	Iris Adhesions	0.466722	0.0125375
Celecoxib	Papilloma	0.465139	8.58e-10
Celecoxib	Dentofacial Anomaly	0.459742	0.00491587
Celecoxib	Atrial Flutter	0.458995	2.73e-10
Celecoxib	Asthma	0.454181	1.28e-14
Celecoxib	Micturition Disorder	0.453671	5.59e-06
Celecoxib	Haematochezia	0.450313	2.85e-08
Celecoxib	Tenosynovitis	0.447539	0.00584932
Celecoxib	Gastrointestinal Ulcer	0.446393	0.000190634
Celecoxib	Musculoskeletal Chest Pain	0.444862	6.8e-08
Celecoxib	Haematospermia	0.440825	0.000610081
Celecoxib	Duodenitis	0.437824	0.0292213
Celecoxib	Oedema Mucosal	0.432888	0.000105521
Celecoxib	Osteopenia	0.432443	5.14e-27
Celecoxib	Periodontal Disease	0.422669	2.09e-20
Celecoxib	Oral Herpes	0.422583	0.0450899
Celecoxib	Soft Tissue Disorder	0.419973	2.63e-07
Celecoxib	Oedema Mouth	0.417449	2.9e-07
Celecoxib	Anal Fissure	0.412458	0.0246064
Celecoxib	Oral Fungal Infection	0.409038	0.00339905
Celecoxib	Dysthymic Disorder	0.406861	0.026763
Celecoxib	Hyperkeratosis	0.406725	9.98e-15
Celecoxib	Blepharitis	0.404829	2.35e-08
Celecoxib	Back Disorder	0.403596	1.6e-13
Celecoxib	Gingival Pain	0.401809	7.38e-15
Celecoxib	Hypoaesthesia Oral	0.400935	0.00247646
Celecoxib	Tendon Disorder	0.400075	1.56e-09
Celecoxib	Paranoia	0.398678	0.000931201
Celecoxib	Arthritis	0.397079	5.14e-38
Celecoxib	Coordination Abnormal	0.395873	4.81e-10
Celecoxib	Wound Dehiscence	0.391123	5.71e-20
Celecoxib	Localised Infection	0.3886	1.15e-09
Celecoxib	Rhonchi	0.386772	4.03e-07
Celecoxib	Abscess	0.384423	6.02e-17
Celecoxib	Defaecation Urgency	0.38306	8.19e-05
Celecoxib	Injection Site Phlebitis	0.382142	0.00501255
Celecoxib	Gastric Disorder	0.378122	5.56e-08
Celecoxib	Polyp	0.377515	7.88e-15
Celecoxib	Formication	0.376283	3.06e-14
Celecoxib	Impulse-Control Disorder	0.37581	3.57e-09
Celecoxib	Gingival Infection	0.375169	5.75e-18
Celecoxib	Joint Contracture	0.375141	5.69e-10
Celecoxib	Joint Effusion	0.372545	6.15e-19
Celecoxib	Gingival Disorder	0.371155	6.97e-09
Celecoxib	Dysphemia	0.364235	1.73e-05
Celecoxib	Dental Caries	0.361783	8.39e-22
Celecoxib	Hypotonia	0.36152	0.0405258
Celecoxib	Pulpitis Dental	0.35809	0.000408067
Celecoxib	Anhidrosis	0.357921	3.14e-10
Celecoxib	Skin Induration	0.35705	2.41e-06
Celecoxib	Dizziness Exertional	0.35236	3.06e-16
Celecoxib	Micturition Urgency	0.346181	2.14e-07
Celecoxib	Asteatosis	0.343343	1.84e-10
Celecoxib	Polyuria	0.340654	7.17e-13
Celecoxib	Anxiety Disorder	0.340102	1.66e-06
Celecoxib	Visual Disturbance	0.338816	1.34e-08
Celecoxib	Eating Disorder	0.337204	9.96e-06
Celecoxib	Oral Infection	0.336403	2.23e-12
Celecoxib	Glossitis	0.335237	2.21e-05
Celecoxib	Acute Sinusitis	0.333234	0.0172083
Celecoxib	Tooth Loss	0.322378	1e-22
Celecoxib	Panic Disorder	0.314331	1.55e-11
Celecoxib	Choking Sensation	0.310319	4.3e-31
Celecoxib	Bedridden	0.303039	0.00072741
Celecoxib	Psychosexual Disorder	0.300897	3.14e-05
Celecoxib	Sinus Disorder	0.300684	2.21e-06
Celecoxib	Iron Deficiency Anaemia	0.299984	0.000266737
Celecoxib	Erectile Dysfunction	0.294824	2.93e-16
Celecoxib	Burning Sensation	0.290943	0.00728426
Celecoxib	Attention Deficit/Hyperactivity Disorder	0.289657	2.23e-11
Celecoxib	Excessive Granulation Tissue	0.289082	5.34e-28
Celecoxib	Nocturia	0.288969	1.88e-10
Celecoxib	Mucosal Inflammation	0.288634	6.42e-17
Celecoxib	Depressive Symptom	0.28819	6.02e-11
Celecoxib	Joint Range Of Motion Decreased	0.285815	8.16e-06
Celecoxib	Paraesthesia Oral	0.285604	1.39e-07
Celecoxib	Eczema	0.267676	4.55e-06
Celecoxib	Nasal Disorder	0.266995	0.000904483
Celecoxib	Bruxism	0.265387	2.78e-21
Celecoxib	Lacrimation Increased	0.263893	7.55e-06
Celecoxib	Fat Tissue Increased	0.259904	8.69e-19
Celecoxib	Tooth Infection	0.258201	2.31e-30
Celecoxib	Milia	0.247761	0.000977416
Celecoxib	Tongue Disorder	0.246243	0.000668658
Celecoxib	Oral Disorder	0.23835	1.17e-19
Celecoxib	Speech Disorder	0.223459	1.28e-08
Celecoxib	Panic Attack	0.218706	1.05e-09
Celecoxib	Abdominal Discomfort	0.215101	9.38e-25
Celecoxib	Dermal Cyst	0.205019	2.87e-08
Celecoxib	Sinus Headache	0.204339	4.31e-11
Celecoxib	Productive Cough	0.2025	6.41e-12
Celecoxib	Joint Stiffness	0.20221	8.42e-12
Celecoxib	Lactose Intolerance	0.198145	0.0450177
Celecoxib	Anger	0.19458	0.000283218
Celecoxib	Emotional Distress	0.175044	1.34e-36
Celecoxib	Menopausal Disorder	0.173343	0.007738
Celecoxib	Aura	0.166656	1.36e-09
Celecoxib	Skin Tightness	0.163245	1.59e-06
Celecoxib	Drug Tolerance	0.153632	4.29e-05
Celecoxib	Depressed Mood	0.150207	1.34e-11
Celecoxib	Skin Discolouration	0.130866	4.03e-09
Celecoxib	Shoulder Pain	0.114931	1.97e-06
Celecoxib	Nipple Pain	0.112332	1.72e-06
Celecoxib	Abnormal Dreams	0.0961899	0.00198075
Celecoxib	Scar	0.0938398	0.0193629
Celecoxib	Stress	0.0871682	1.1e-05
Celecoxib	Nasal Congestion	0.068303	3.01e-11
Celecoxib	Early Morning Awakening	0.0297031	1.27e-25
Diclofenac	Lung Cancer Metastatic	0.959831	0.00287153
Diclofenac	Breast Cancer	0.942263	3.86e-06
Diclofenac	Brain Oedema	0.883993	6.93e-07
Diclofenac	Subarachnoid Haemorrhage	0.88282	0.00546177
Diclofenac	Necrotising Fasciitis	0.882116	0.00441372
Diclofenac	Acute Myocardial Infarction	0.828626	4.11e-06
Diclofenac	Cardiogenic Shock	0.82198	9.49e-18
Diclofenac	Transient Ischaemic Attack	0.805504	0.00176275
Diclofenac	Hyperammonaemia	0.804848	0.039861
Diclofenac	Epilepsy	0.791959	0.000370278
Diclofenac	Hypovolaemic Shock	0.79154	0.0319443
Diclofenac	Intracranial Aneurysm	0.788403	0.00207311
Diclofenac	Hepatic Neoplasm Malignant	0.782745	0.0100363
Diclofenac	Arteriosclerosis Coronary Artery	0.781117	1.56e-05
Diclofenac	Lung Adenocarcinoma	0.780667	0.0429916
Diclofenac	Large Intestine Perforation	0.780637	0.00100059
Diclofenac	Gastrointestinal Perforation	0.778423	0.000537174
Diclofenac	Encephalopathy	0.76124	0.0094031
Diclofenac	Rhabdomyolysis	0.75457	4.78e-11
Diclofenac	Intracardiac Thrombus	0.754258	0.000989747
Diclofenac	Encephalitis	0.754157	0.00138829
Diclofenac	Kaposi's Sarcoma	0.749887	0.00811127
Diclofenac	Sinoatrial Block	0.748534	0.0431342
Diclofenac	Immune Reconstitution Syndrome	0.738345	1.19e-06
Diclofenac	Ventricular Fibrillation	0.734747	7.83e-06
Diclofenac	Coronary Artery Thrombosis	0.734401	0.0467736
Diclofenac	Spinal Cord Compression	0.731641	2.97e-07
Diclofenac	Muscle Necrosis	0.730644	1.33e-13
Diclofenac	Aortic Aneurysm	0.727115	2.53e-14
Diclofenac	Acute Respiratory Distress Syndrome	0.724839	7.8e-05
Diclofenac	Lacunar Infarction	0.723049	0.00708858
Diclofenac	Atherosclerosis	0.71997	0.017898
Diclofenac	Duodenal Ulcer Perforation	0.700774	1.6e-05
Diclofenac	Atelectasis	0.698641	6.23e-05
Diclofenac	Neutropenic Sepsis	0.698294	4.44e-09
Diclofenac	Leukoencephalopathy	0.696974	0.000110798
Diclofenac	Hepatitis Acute	0.689807	0.0134927
Diclofenac	Tumour Lysis Syndrome	0.675096	0.0365768
Diclofenac	Gastric Ulcer Haemorrhage	0.673015	3.68e-17
Diclofenac	Emphysema	0.65599	3.69e-09
Diclofenac	Proctalgia	0.64638	9.27e-05
Diclofenac	Aphagia	0.6359	3.99e-05
Diclofenac	Arteriospasm Coronary	0.635666	9.34e-09
Diclofenac	Endophthalmitis	0.629831	3.19e-05
Diclofenac	Intervertebral Disc Disorder	0.622971	0.000383123
Diclofenac	Hemiparesis	0.621656	4.32e-08
Diclofenac	Fibromyalgia	0.615983	0.000371985
Diclofenac	Anal Haemorrhage	0.614458	0.0344822
Diclofenac	Disseminated Intravascular Coagulation	0.60979	3.17e-17
Diclofenac	Microangiopathic Haemolytic Anaemia	0.608105	0.00304587
Diclofenac	Blindness Transient	0.602915	0.0146138
Diclofenac	Spinal Osteoarthritis	0.602864	7.11e-07
Diclofenac	Diabetic Neuropathy	0.599997	0.000210138
Diclofenac	Scleroderma	0.599876	0.00317805
Diclofenac	Spondylitis	0.593035	0.00245375
Diclofenac	Basedow's Disease	0.587321	2.15e-05
Diclofenac	Endometriosis	0.578787	5.53e-05
Diclofenac	Atrial Tachycardia	0.576363	3.54e-10
Diclofenac	Proctocolitis	0.571096	0.000501811
Diclofenac	Fallopian Tube Disorder	0.568236	0.0117896
Diclofenac	Neuralgia	0.566794	7.2e-09
Diclofenac	Vitreous Disorder	0.565637	0.0245558
Diclofenac	Pleurisy	0.559002	0.0340782
Diclofenac	Choluria	0.558215	9.61e-06
Diclofenac	Duodenal Ulcer	0.558182	3.78e-06
Diclofenac	Gastric Ulcer	0.556719	1.26e-12
Diclofenac	Enterocolitis	0.555344	0.000258624
Diclofenac	Borderline Personality Disorder	0.552422	0.0405775
Diclofenac	Neovascularisation	0.55134	7.64e-12
Diclofenac	Granulocytosis	0.551307	3.45e-09
Diclofenac	Diverticulum	0.549877	2.23e-08
Diclofenac	Staphylococcal Infection	0.548875	2.06e-12
Diclofenac	Lung Infection	0.54738	0.0244265
Diclofenac	Epidermolysis	0.546168	0.00426994
Diclofenac	Abdominal Adhesions	0.542809	0.00172312
Diclofenac	Colitis Ischaemic	0.540653	1.87e-18
Diclofenac	Metabolic Disorder	0.538188	6.67e-20
Diclofenac	Polycystic Ovaries	0.536433	0.0117896
Diclofenac	Metaplasia	0.5319	0.0301991
Diclofenac	Genital Ulceration	0.526793	3.63e-05
Diclofenac	Corneal Ulcer	0.523545	0.000415897
Diclofenac	Drug Hypersensitivity	0.522855	1.64e-07
Diclofenac	Colonic Polyp	0.520155	0.00505947
Diclofenac	Vaginal Prolapse	0.515433	1.24e-05
Diclofenac	Lymphocyte Count Decreased	0.515049	4.26e-11
Diclofenac	Palmar-Plantar Erythrodysaesthesia Syndrome	0.510443	0.0130435
Diclofenac	Rectal Ulcer	0.508401	5.73e-05
Diclofenac	Movement Disorder	0.506332	0.0201533
Diclofenac	Renal Cyst	0.506064	2.1e-07
Diclofenac	Blood Alkaline Phosphatase Increased	0.501497	2.22e-10
Diclofenac	Acholia	0.500158	1.98e-06
Diclofenac	Hypoalbuminaemia	0.491354	0.0131142
Diclofenac	Bursitis	0.490656	1.09e-10
Diclofenac	Sacroiliitis	0.487224	9.32e-13
Diclofenac	Electrocardiogram St Segment Elevation	0.474783	0.000465124
Diclofenac	Disease Progression	0.472427	1.54e-05
Diclofenac	Rectal Polyp	0.471084	3.62e-06
Diclofenac	Prostate Infection	0.470786	0.00136719
Diclofenac	Haemangioma	0.469284	1.78e-05
Diclofenac	Metabolic Acidosis	0.466052	1.87e-07
Diclofenac	Painful Respiration	0.46318	0.0130291
Diclofenac	Asterixis	0.460348	6e-09
Diclofenac	Atrial Flutter	0.458995	3.77e-06
Diclofenac	Uterine Atony	0.453976	0.0348329
Diclofenac	Blood Lactate Dehydrogenase Increased	0.450069	7.57e-24
Diclofenac	Genital Disorder Female	0.44173	0.0248224
Diclofenac	Upper Respiratory Tract Inflammation	0.438501	5.69e-08
Diclofenac	Duodenitis	0.437824	0.00758698
Diclofenac	Pharyngolaryngeal Pain	0.431621	0.00118376
Diclofenac	Gamma-Glutamyltransferase Increased	0.428677	5.91e-08
Diclofenac	Arthropathy	0.426377	5.92e-05
Diclofenac	Anorexia	0.423287	1.93e-17
Diclofenac	Urticaria Chronic	0.422094	0.0063624
Diclofenac	Withdrawal Syndrome	0.418257	3.68e-08
Diclofenac	Bacterial Infection	0.411286	0.0098751
Diclofenac	Blood Pressure Diastolic Decreased	0.402384	1.36e-07
Diclofenac	Hypokalaemia	0.396421	3.01e-10
Diclofenac	Depressed Level Of Consciousness	0.393705	6.6e-06
Diclofenac	Rhonchi	0.386772	0.0405775
Diclofenac	Blood Urea Increased	0.385611	4.62e-20
Diclofenac	Rales	0.379218	3.56e-05
Diclofenac	Blood Bilirubin Increased	0.373135	7.55e-11
Diclofenac	Skin Lesion	0.370214	1.34e-08
Diclofenac	Hypotonia	0.36152	0.00800172
Diclofenac	Accommodation Disorder	0.360432	0.0024413
Diclofenac	Dizziness Exertional	0.35236	0.000868902
Diclofenac	Cellulitis	0.334449	0.0108624
Diclofenac	Folliculitis	0.324687	6.06e-06
Diclofenac	Illusion	0.324611	6.75e-07
Diclofenac	Acute Abdomen	0.311145	0.016861
Diclofenac	Nasopharyngitis	0.307765	0.000172579
Diclofenac	Corneal Scar	0.3023	0.00257973
Diclofenac	Sensory Disturbance	0.301977	1.2e-06
Diclofenac	Post Procedural Pain	0.2969	0.00270893
Diclofenac	Chromaturia	0.294947	3.45e-19
Diclofenac	Dehydration	0.294801	0.000249203
Diclofenac	Mucosal Inflammation	0.288634	0.000782473
Diclofenac	White Blood Cell Count Abnormal	0.288516	0.00178671
Diclofenac	Eye Swelling	0.288071	5.37e-06
Diclofenac	Blood Urea Decreased	0.287813	0.00335011
Diclofenac	Urine Analysis Abnormal	0.273686	9.87e-06
Diclofenac	Injection Site Nodule	0.27099	1.11e-05
Diclofenac	Fat Tissue Increased	0.259904	5.63e-06
Diclofenac	Swollen Tongue	0.250633	1.06e-06
Diclofenac	Adjustment Disorder	0.242539	1.22e-07
Diclofenac	Oral Disorder	0.23835	0.00800083
Diclofenac	Ejaculation Failure	0.226651	1.66e-05
Diclofenac	Protein Total Decreased	0.226105	1.01e-06
Diclofenac	Abdominal Discomfort	0.215101	2.5e-05
Diclofenac	Piloerection	0.209988	0.0460748
Diclofenac	Dermal Cyst	0.205019	8.56e-13
Diclofenac	Pallor	0.193719	1.72e-18
Diclofenac	Abdominal Tenderness	0.187192	0.00014222
Diclofenac	Emotional Distress	0.175044	0.00248706
Diclofenac	Apathy	0.160366	7.08e-17
Diclofenac	Culture Positive	0.127181	6.6e-07
Diclofenac	Sensation Of Heaviness	0.123678	0.0112493
Diclofenac	Breast Pain	0.121885	1.31e-09
Diclofenac	Abnormal Dreams	0.0961899	0.000245235
Diclofenac	Faeces Discoloured	0.0795751	5.45e-08
Diclofenac	Hypersexuality	0.0768722	6.49e-05
Dipyridamole	Bone Cancer Metastatic	0.983506	0.00512556
Dipyridamole	Brain Oedema	0.883993	1.98e-05
Dipyridamole	Acute Leukaemia	0.84787	0.0121275
Dipyridamole	Carotid Artery Occlusion	0.834922	3.17e-05
Dipyridamole	Cardiogenic Shock	0.82198	2.1e-09
Dipyridamole	Renal Tubular Necrosis	0.817367	1.79e-10
Dipyridamole	Torsade De Pointes	0.779103	0.0418014
Dipyridamole	Rhabdomyolysis	0.75457	0.000139335
Dipyridamole	Nocardiosis	0.753709	0.00049589
Dipyridamole	Paraplegia	0.747507	0.00336887
Dipyridamole	Pericardial Effusion	0.746564	0.000905222
Dipyridamole	Renal Tubular Disorder	0.73382	1.1e-08
Dipyridamole	Acute Respiratory Distress Syndrome	0.724839	0.0270479
Dipyridamole	Atrioventricular Block First Degree	0.721742	0.000306428
Dipyridamole	Renal Artery Stenosis	0.719272	1.27e-05
Dipyridamole	Glomerulonephritis	0.718504	1.36e-06
Dipyridamole	Pulmonary Mass	0.70266	0.000207425
Dipyridamole	Duodenal Ulcer Haemorrhage	0.691674	0.000129702
Dipyridamole	Hepatitis Acute	0.689807	0.0370042
Dipyridamole	Coronary Artery Stenosis	0.684623	0.0280675
Dipyridamole	Hypogammaglobulinaemia	0.681211	0.000132951
Dipyridamole	Nephropathy Toxic	0.674946	0.0295544
Dipyridamole	Meningioma	0.669278	0.00811934
Dipyridamole	Henoch-Schonlein Purpura	0.658118	0.0024529
Dipyridamole	Platelet Disorder	0.656691	0.0349655
Dipyridamole	Pseudomonal Sepsis	0.650354	0.000268893
Dipyridamole	Tubulointerstitial Nephritis	0.647205	1.19e-08
Dipyridamole	Disease Recurrence	0.635275	3.21e-06
Dipyridamole	Empyema	0.630058	0.00877993
Dipyridamole	Intervertebral Disc Disorder	0.622971	1.85e-05
Dipyridamole	Meniere's Disease	0.621197	0.0275288
Dipyridamole	Abdominal Abscess	0.599947	2.28e-06
Dipyridamole	Haemarthrosis	0.597901	0.0122585
Dipyridamole	Diverticulitis	0.558276	0.0148657
Dipyridamole	Gastric Ulcer	0.556719	0.0238932
Dipyridamole	Streptococcal Infection	0.555516	0.00055061
Dipyridamole	Sinus Bradycardia	0.555425	8.02e-05
Dipyridamole	Periodontitis	0.552364	0.00258243
Dipyridamole	Extrapyramidal Disorder	0.55132	1.23e-06
Dipyridamole	Epidermolysis	0.546168	0.0349705
Dipyridamole	Bone Density Decreased	0.544804	0.000274202
Dipyridamole	Atrophy	0.533504	0.000376526
Dipyridamole	Calcinosis	0.53331	0.00321449
Dipyridamole	Eye Oedema	0.524016	0.0038053
Dipyridamole	Respiratory Disorder	0.523293	0.000219833
Dipyridamole	Clostridial Infection	0.50939	0.0164268
Dipyridamole	Serum Ferritin Increased	0.505822	0.0197963
Dipyridamole	Blood Alkaline Phosphatase Increased	0.501497	0.00428067
Dipyridamole	Herpes Virus Infection	0.49803	6.95e-05
Dipyridamole	Pleural Effusion	0.496602	5.28e-14
Dipyridamole	Bursitis	0.490656	0.000125099
Dipyridamole	Alanine Aminotransferase Increased	0.480374	1.04e-19
Dipyridamole	Cardiac Murmur	0.475836	0.000202655
Dipyridamole	Fibroadenoma Of Breast	0.470958	0.00057941
Dipyridamole	Monarthritis	0.466034	9.7e-05
Dipyridamole	Eustachian Tube Disorder	0.459831	0.000415009
Dipyridamole	Asthma	0.454181	6.01e-05
Dipyridamole	Glycosylated Haemoglobin Increased	0.452278	0.000106349
Dipyridamole	Hypertonic Bladder	0.451386	0.0295628
Dipyridamole	Blood Lactate Dehydrogenase Increased	0.450069	9.86e-13
Dipyridamole	Gastrointestinal Ulcer	0.446393	0.0014476
Dipyridamole	Cushingoid	0.437723	0.00334544
Dipyridamole	Lip Haemorrhage	0.435889	1.02e-06
Dipyridamole	Acidosis	0.435707	0.0405369
Dipyridamole	Gamma-Glutamyltransferase Increased	0.428677	2.34e-13
Dipyridamole	Anorexia	0.423287	1.44e-06
Dipyridamole	Periodontal Disease	0.422669	4.97e-05
Dipyridamole	Infection	0.418394	0.000216192
Dipyridamole	Oedema Mouth	0.417449	7.18e-05
Dipyridamole	Bacterial Infection	0.411286	0.0141598
Dipyridamole	Gingival Pain	0.401809	0.00345807
Dipyridamole	Incontinence	0.398234	1.74e-08
Dipyridamole	Anaemia	0.397383	1.65e-18
Dipyridamole	Pruritus Generalised	0.396932	4.83e-05
Dipyridamole	Depressed Level Of Consciousness	0.393705	5.07e-06
Dipyridamole	Blood Urea Increased	0.385611	0.000667989
Dipyridamole	Aphonia	0.375868	0.0423169
Dipyridamole	Blood Bilirubin Increased	0.373135	2.14e-05
Dipyridamole	Joint Effusion	0.372545	8.12e-05
Dipyridamole	Gout	0.370911	4.34e-09
Dipyridamole	Skin Lesion	0.370214	0.0234418
Dipyridamole	International Normalised Ratio Increased	0.364455	3.69e-10
Dipyridamole	Dental Caries	0.361783	0.0150652
Dipyridamole	Accommodation Disorder	0.360432	0.0004325
Dipyridamole	Altered State Of Consciousness	0.349751	0.000240658
Dipyridamole	Erythema	0.342676	0.000288778
Dipyridamole	Eating Disorder	0.337204	0.0403222
Dipyridamole	Erythema Multiforme	0.336105	2.98e-06
Dipyridamole	Electrocardiogram T Wave Inversion	0.330838	0.0153369
Dipyridamole	Injection Site Infection	0.325432	5.96e-07
Dipyridamole	Tooth Loss	0.322378	0.00105722
Dipyridamole	Oliguria	0.303309	8.3e-06
Dipyridamole	Erectile Dysfunction	0.294824	5.02e-07
Dipyridamole	Eye Swelling	0.288071	2.24e-10
Dipyridamole	Lip Ulceration	0.277421	0.0386984
Dipyridamole	Epistaxis	0.269497	1.61e-06
Dipyridamole	Eczema	0.267676	6.13e-09
Dipyridamole	Lacrimation Increased	0.263893	0.000328877
Dipyridamole	Stridor	0.260915	3.76e-06
Dipyridamole	Middle Ear Effusion	0.256467	0.000415009
Dipyridamole	Genital Rash	0.255574	0.0003814
Dipyridamole	Tongue Disorder	0.246243	0.000791552
Dipyridamole	Protein Total Decreased	0.226105	7.21e-06
Dipyridamole	Disinhibition	0.204807	1.6e-06
Dipyridamole	Lethargy	0.188243	2.56e-08
Dipyridamole	Eyelid Pain	0.178741	0.0038053
Dipyridamole	Emotional Distress	0.175044	3.9e-08
Dipyridamole	Apathy	0.160366	4.22e-20
Dipyridamole	Rash Generalised	0.14373	0.0152859
Dipyridamole	Abnormal Faeces	0.142518	0.00488184
Dipyridamole	Hypersexuality	0.0768722	0.00422058
Duloxetine	Malignant Melanoma	0.879971	0.00214691
Duloxetine	Lung Neoplasm Malignant	0.87605	0.00182727
Duloxetine	Cardiomyopathy	0.868697	7.13e-10
Duloxetine	Respiratory Failure	0.860285	0.00438219
Duloxetine	Multiple Myeloma	0.844541	3.59e-06
Duloxetine	Cerebral Thrombosis	0.840926	0.00953499
Duloxetine	Adenocarcinoma	0.83857	1.89e-08
Duloxetine	Neuroleptic Malignant Syndrome	0.835611	0.000389243
Duloxetine	Hepatic Failure	0.829786	2.38e-07
Duloxetine	Atrioventricular Block	0.819118	1.01e-05
Duloxetine	Acute Respiratory Failure	0.80779	2.67e-08
Duloxetine	Multiple Sclerosis	0.77684	0.00136612
Duloxetine	Aseptic Necrosis Bone	0.773373	7.22e-09
Duloxetine	Transfusion Reaction	0.750903	0.0153012
Duloxetine	Muscle Necrosis	0.730644	0.0162311
Duloxetine	Chronic Hepatitis	0.71029	1.39e-13
Duloxetine	Pulmonary Mass	0.70266	1.95e-09
Duloxetine	Biliary Fibrosis	0.695861	0.0404043
Duloxetine	Shock Haemorrhagic	0.688806	0.0041311
Duloxetine	Meningioma	0.669278	0.00232017
Duloxetine	Acute Graft Versus Host Disease	0.649923	0.025914
Duloxetine	Proctalgia	0.64638	0.0220476
Duloxetine	Pancreatitis	0.634605	1.16e-13
Duloxetine	Intervertebral Disc Disorder	0.622971	2.07e-12
Duloxetine	Polymyositis	0.622597	6.51e-12
Duloxetine	Deafness	0.620537	0.0163625
Duloxetine	Fibromyalgia	0.615983	0.00258759
Duloxetine	Squamous Cell Carcinoma Of Skin	0.607329	0.0258518
Duloxetine	Mental Impairment	0.602918	0.0274794
Duloxetine	Homicidal Ideation	0.602874	1.48e-08
Duloxetine	Spinal Osteoarthritis	0.602864	8.57e-08
Duloxetine	Diabetic Neuropathy	0.599997	1.25e-13
Duloxetine	Cyanosis	0.59337	0.000179706
Duloxetine	Polyneuropathy	0.592898	3.92e-09
Duloxetine	Tardive Dyskinesia	0.591416	2.11e-06
Duloxetine	Postural Orthostatic Tachycardia Syndrome	0.58906	0.000110528
Duloxetine	Alveolitis	0.587304	3.84e-06
Duloxetine	Hydronephrosis	0.586073	7.92e-06
Duloxetine	Pulmonary Hypertension	0.585541	0.000138339
Duloxetine	Atrial Tachycardia	0.576363	7.22e-13
Duloxetine	Kidney Infection	0.568578	2.77e-09
Duloxetine	Neuralgia	0.566794	0.0072834
Duloxetine	Musculoskeletal Pain	0.561322	5.34e-08
Duloxetine	Kyphosis	0.559203	0.000671911
Duloxetine	Pleurisy	0.559002	0.029479
Duloxetine	Adrenal Insufficiency	0.55104	9.81e-11
Duloxetine	Musculoskeletal Disorder	0.550054	0.00352117
Duloxetine	Bone Density Decreased	0.544804	2.49e-10
Duloxetine	Intention Tremor	0.542177	4.12e-24
Duloxetine	Bone Lesion	0.541412	2.77e-11
Duloxetine	Hypertonia	0.541138	6e-06
Duloxetine	Osteosclerosis	0.536061	0.00158313
Duloxetine	Haematoma	0.536017	0.00134307
Duloxetine	Osteomyelitis	0.533823	2.03e-07
Duloxetine	Atrophy	0.533504	4.23e-06
Duloxetine	Bile Duct Stenosis	0.523643	1.39e-13
Duloxetine	Colonic Polyp	0.520155	0.00207878
Duloxetine	Abdominal Hernia	0.515621	0.0398999
Duloxetine	Clostridial Infection	0.50939	3.23e-17
Duloxetine	Movement Disorder	0.506332	2.56e-05
Duloxetine	Arthritis Bacterial	0.493528	4.23e-06
Duloxetine	Effusion	0.48468	4.11e-07
Duloxetine	Hyperparathyroidism	0.484476	0.0348227
Duloxetine	Costochondritis	0.470191	0.0254734
Duloxetine	Gastric Dilatation	0.462398	0.000734624
Duloxetine	Bipolar Disorder	0.461846	1.42e-14
Duloxetine	Bone Disorder	0.459969	1.87e-05
Duloxetine	Atrial Flutter	0.458995	0.000249087
Duloxetine	Cholecystitis Chronic	0.438937	9.76e-05
Duloxetine	Osteopenia	0.432443	0.00298658
Duloxetine	Cervical Dysplasia	0.431534	0.0494045
Duloxetine	Anorexia	0.423287	2.88e-07
Duloxetine	Poor Peripheral Circulation	0.422299	0.000109988
Duloxetine	Withdrawal Syndrome	0.418257	1.24e-07
Duloxetine	Cataract	0.409907	0.03252
Duloxetine	Skin Haemorrhage	0.408338	0.000193783
Duloxetine	Dysthymic Disorder	0.406861	2.9e-17
Duloxetine	Nephrolithiasis	0.405181	0.000402157
Duloxetine	Dysgraphia	0.40389	0.0300856
Duloxetine	Back Disorder	0.403596	3.57e-05
Duloxetine	Sleep Attacks	0.40107	0.00270416
Duloxetine	Paranoia	0.398678	0.0190528
Duloxetine	Psoriasis	0.398611	4.31e-07
Duloxetine	Neuropathy Peripheral	0.397426	1.14e-20
Duloxetine	Pruritus Generalised	0.396932	6.28e-05
Duloxetine	Lichenoid Keratosis	0.377195	1.39e-06
Duloxetine	Dysphonia	0.373232	2.08e-05
Duloxetine	Benign Neoplasm	0.365524	0.00505274
Duloxetine	Dental Caries	0.361783	3.97e-13
Duloxetine	Anhidrosis	0.357921	0.000282666
Duloxetine	Delusion	0.355364	0.000682551
Duloxetine	Visual Disturbance	0.338816	2.98e-05
Duloxetine	Oral Infection	0.336403	2.64e-06
Duloxetine	Abnormal Sensation In Eye	0.335481	0.000938194
Duloxetine	Acute Sinusitis	0.333234	0.00337787
Duloxetine	Bone Pain	0.325893	0.0218515
Duloxetine	Injection Site Infection	0.325432	3.32e-05
Duloxetine	Phantom Pain	0.319109	0.00183461
Duloxetine	Bronchitis	0.308102	9.51e-05
Duloxetine	Flank Pain	0.307379	0.0480658
Duloxetine	Bedridden	0.303039	1.22e-09
Duloxetine	Iron Deficiency Anaemia	0.299984	0.00191328
Duloxetine	Attention Deficit/Hyperactivity Disorder	0.289657	3.25e-06
Duloxetine	Depressive Symptom	0.28819	3.44e-05
Duloxetine	Influenza Like Illness	0.287413	1.61e-17
Duloxetine	Eye Pain	0.274499	8.13e-09
Duloxetine	Balance Disorder	0.263059	1.94e-09
Duloxetine	Nodule	0.260796	5.44e-08
Duloxetine	Fat Tissue Increased	0.259904	5.68e-10
Duloxetine	Asthenopia	0.258563	0.00353201
Duloxetine	Tooth Infection	0.258201	2.42e-10
Duloxetine	Phobia	0.251406	6.5e-06
Duloxetine	Swollen Tongue	0.250633	5.09e-07
Duloxetine	Tongue Disorder	0.246243	0.0153861
Duloxetine	Urine Colour Abnormal	0.238271	1.05e-05
Duloxetine	Anxiety	0.237112	9e-26
Duloxetine	Speech Disorder	0.223459	6.4e-12
Duloxetine	Panic Attack	0.218706	1.76e-05
Duloxetine	Joint Stiffness	0.20221	0.0454434
Duloxetine	Furuncle	0.185767	0.00108026
Duloxetine	Dependence	0.176237	8.74e-07
Duloxetine	Emotional Distress	0.175044	9.01e-07
Duloxetine	Menopausal Disorder	0.173343	6.86e-05
Duloxetine	Breast Discharge	0.16347	4.23e-05
Duloxetine	Depressed Mood	0.150207	4.25e-05
Duloxetine	Ear Congestion	0.102227	5.47e-05
Duloxetine	Scar	0.0938398	3.13e-06
Duloxetine	Fatigue	0.0926564	1.94e-21
Duloxetine	Sensitivity Of Teeth	0.0862829	7.66e-06
Duloxetine	Early Morning Awakening	0.0297031	1.57e-07
Dutasteride	Bone Cancer Metastatic	0.983506	5.84e-10
Dutasteride	Prostate Cancer Metastatic	0.886693	7.34e-15
Dutasteride	Multiple Myeloma	0.844541	6.79e-25
Dutasteride	Metastatic Neoplasm	0.842637	9.17e-08
Dutasteride	Demyelination	0.839998	0.00018112
Dutasteride	Lymphoma	0.830766	0.0237359
Dutasteride	Diabetic Hyperosmolar Coma	0.790384	8.83e-21
Dutasteride	Cerebral Atrophy	0.780852	3.46e-05
Dutasteride	Dementia With Lewy Bodies	0.777904	1.35e-06
Dutasteride	Basal Cell Carcinoma	0.766768	8.91e-11
Dutasteride	Tumour Necrosis	0.756471	0.00322676
Dutasteride	Intestinal Haemorrhage	0.753335	3.69e-11
Dutasteride	Angiopathy	0.72364	0.00483401
Dutasteride	Atrioventricular Block First Degree	0.721742	2.14e-10
Dutasteride	Paraparesis	0.720325	6.37e-07
Dutasteride	Oesophageal Obstruction	0.71925	7.35e-08
[truncated: 5,792 more rows]
