# Supplementary material for: Ranking Adverse Drug Reactions With Crowdsourcing
Source: J Med Internet Res. 2015 Mar 23;17(3):e80. doi: 10.2196/jmir.3962 (PMC4387295; doi:10.2196/jmir.3962)
Supplement: Supplementary file 7 [file jmir_v17i3e80_app7.xlsx]

## Sheet: Gene-ADR ranked
ADR	Associated gene	Rank score	Source	Prediction score (DrugRouter predictions)	references #
Glioblastoma Multiforme	EGFR	0.83516	Kuhn et al. 2013		1
Epilepsy	SCN1A	0.791959	Kuhn et al. 2013		2
Renal Failure Chronic	VDR	0.779658	Kuhn et al. 2013		3
Multiple Sclerosis	TNF	0.77684	Kuhn et al. 2013		4
Hyperthermia Malignant	RYR1	0.766841	Kuhn et al. 2013		5
Pulmonary Fibrosis	TNF	0.765738	Kuhn et al. 2013
Myoclonic Epilepsy	SCN1A	0.752032	Kuhn et al. 2013
Ventricular Fibrillation	KCNQ1	0.734747	Kuhn et al. 2013
Ventricular Fibrillation	SCN5A	0.734747	Kuhn et al. 2013
Cerebellar Ataxia	CACNA1A	0.731363	Kuhn et al. 2013
Hemiplegia	CACNA1A	0.721353	Kuhn et al. 2013
Atherosclerosis	ACE	0.71997	Kuhn et al. 2013
Atherosclerosis	AGTR1	0.71997	Kuhn et al. 2013
Atherosclerosis	MTHFR	0.71997	Kuhn et al. 2013
Atherosclerosis	TNF	0.71997	Kuhn et al. 2013
Cachexia	TNF	0.697332	Kuhn et al. 2013
Myopathy	RYR1	0.673154	Kuhn et al. 2013
Ventricular Tachycardia	KCNH2	0.663964	Kuhn et al. 2013
Ventricular Tachycardia	KCNQ1	0.663964	Kuhn et al. 2013
Ventricular Tachycardia	SCN5A	0.663964	Kuhn et al. 2013
Hyperkalaemia	ACE	0.661284	Kuhn et al. 2013
Essential Thrombocythaemia	BCR	0.654821	Kuhn et al. 2013
Essential Thrombocythaemia	IL6	0.654821	Kuhn et al. 2013
Essential Thrombocythaemia	JAK2	0.654821	Kuhn et al. 2013
Essential Thrombocythaemia	JAK2	0.654821	Kuhn et al. 2013
Essential Thrombocythaemia	SERPINE1	0.654821	Kuhn et al. 2013
Myeloproliferative Disorder	FLT3	0.651905	Kuhn et al. 2013
Deep Vein Thrombosis	MTHFR	0.649737	Kuhn et al. 2013
Bundle Branch Block	SCN5A	0.646448	Kuhn et al. 2013
Osteomalacia	VDR	0.643989	Kuhn et al. 2013
Ataxia	CACNA1A	0.639391	Kuhn et al. 2013
Hypothermia	HTR1A	0.627155	Kuhn et al. 2013
Renal Tubular Acidosis	CA2	0.613185	Kuhn et al. 2013
Type 2 Diabetes Mellitus	ABCC8	0.60219	Kuhn et al. 2013
Type 2 Diabetes Mellitus	ENPP1	0.60219	Kuhn et al. 2013
Type 2 Diabetes Mellitus	PPARG	0.60219	Kuhn et al. 2013
Arrhythmia	KCNE2	0.595751	Kuhn et al. 2013
Arrhythmia	KCNQ1	0.595751	Kuhn et al. 2013
Arrhythmia	SCN5A	0.595751	Kuhn et al. 2013
Inflammatory Bowel Disease	TNF	0.594679	Kuhn et al. 2013
Tardive Dyskinesia	DRD3	0.591416	Kuhn et al. 2013
Thrombocytopenia	ITGB3	0.583589	Kuhn et al. 2013
Rickets	VDR	0.572505	Kuhn et al. 2013
Petit Mal Epilepsy	CACNA1H	0.565006	Kuhn et al. 2013
Colitis	PTGS2	0.56458	Kuhn et al. 2013
Gastric Ulcer	PTGS2	0.556719	Kuhn et al. 2013
Periodontitis	TNF	0.552364	Kuhn et al. 2013
Schizophrenia	COMT	0.545192	Kuhn et al. 2013
Schizophrenia	HTR2A	0.545192	Kuhn et al. 2013
Schizophrenia	HTR2C	0.545192	Kuhn et al. 2013
Schizophrenia	HTR6	0.545192	Kuhn et al. 2013
Major Depression	HTR1A	0.53243	Kuhn et al. 2013
Major Depression	MAOA	0.53243	Kuhn et al. 2013
Metabolic Alkalosis	SLC12A1	0.531884	Kuhn et al. 2013
Hypercalcaemia	VDR	0.528783	Kuhn et al. 2013
Hypercalcaemia	VDR	0.528783	Kuhn et al. 2013
Oedema	PTGS2	0.527389	Kuhn et al. 2013
Hypernatraemia	ACE	0.50879	Kuhn et al. 2013
Osteoporosis	ESR1	0.505267	Kuhn et al. 2013
Osteoporosis	VDR	0.505267	Kuhn et al. 2013
Dysarthria	CACNA1A	0.497988	Kuhn et al. 2013
Febrile Convulsion	SCN1A	0.491444	Kuhn et al. 2013
Hyperparathyroidism	VDR	0.484476	Kuhn et al. 2013
Hyperuricosuria	HPRT1	0.482317	Kuhn et al. 2013
Syncope	KCNE2	0.481985	Kuhn et al. 2013
Syncope	KCNH2	0.481985	Kuhn et al. 2013
Syncope	KCNQ1	0.481985	Kuhn et al. 2013
Syncope	SCN5A	0.481985	Kuhn et al. 2013
Vasculitis	MPO	0.468505	Kuhn et al. 2013
Angioedema	ACE	0.465931	Kuhn et al. 2013
Bipolar Disorder	COMT	0.461846	Kuhn et al. 2013
Bipolar Disorder	HTR2A	0.461846	Kuhn et al. 2013
Asthma	CYSLTR2	0.454181	Kuhn et al. 2013
Atrial Fibrillation	KCNA5	0.445268	Kuhn et al. 2013
Atrial Fibrillation	KCNQ1	0.445268	Kuhn et al. 2013
Hypomagnesaemia	SLC12A3	0.435215	Kuhn et al. 2013
Obesity	PPARG	0.427303	Kuhn et al. 2013
Anorexia	TNF	0.423287	Kuhn et al. 2013
Hypoglycaemia	ABCC8	0.41498	Kuhn et al. 2013
Nystagmus	CACNA1A	0.403575	Kuhn et al. 2013
Psoriasis	TNF	0.398611	Kuhn et al. 2013
Hypokalaemia	SLC12A3	0.396421	Kuhn et al. 2013
Blood Bilirubin Increased	ABCC2	0.373135	Kuhn et al. 2013
Hypotension	ACE	0.36907	Kuhn et al. 2013
Obsessive-Compulsive Disorder	HTR2A	0.35598	Kuhn et al. 2013
Tremor	HTR2A	0.354665	Kuhn et al. 2013
Night Blindness	CACNA1F	0.354562	Kuhn et al. 2013
Irritable Bowel Syndrome	SLC6A4	0.352044	Kuhn et al. 2013
Dyspepsia	PTGS2	0.315134	Kuhn et al. 2013
Panic Disorder	HTR1A	0.314331	Kuhn et al. 2013
Vitamin D Deficiency	VDR	0.307081	Kuhn et al. 2013
Vertigo	CACNA1A	0.281747	Kuhn et al. 2013
Migraine	CACNA1A	0.274816	Kuhn et al. 2013
Abnormal Weight Gain	HTR2C	0.257804	Kuhn et al. 2013
Diarrhoea	EGFR	0.252167	Kuhn et al. 2013
Anxiety	HTR1A	0.237112	Kuhn et al. 2013
Anxiety	HTR2A	0.237112	Kuhn et al. 2013
Anxiety	HTR2C	0.237112	Kuhn et al. 2013
Anxiety	SLC6A4	0.237112	Kuhn et al. 2013
Joint Swelling	TNF	0.222659	Kuhn et al. 2013
Alopecia	VDR	0.21241	Kuhn et al. 2013
Skin Hyperpigmentation	POMC	0.197518	Kuhn et al. 2013
Rash	EGFR	0.153772	Kuhn et al. 2013
Cough	ACE	0.142706	Kuhn et al. 2013
Flushing	PDE5A	0.121766	Kuhn et al. 2013
Neuroleptic Malignant Syndrome	HTR2A	0.835611	DrugRouter prediction	0.83
Neuroleptic Malignant Syndrome	NGFR	0.835611	DrugRouter prediction	0.6
Grand Mal Convulsion	TH	0.687183	DrugRouter prediction	0.57
Ataxia	HTR2A	0.639391	DrugRouter prediction	0.82
Dystonia	COMT	0.631189	DrugRouter prediction	0.82
Dystonia	HTR2A	0.631189	DrugRouter prediction	0.9
Hypothermia	DISC1	0.627155	DrugRouter prediction	0.52
Hypothermia	LGR4	0.627155	DrugRouter prediction	0.52
Hypothermia	RTN4	0.627155	DrugRouter prediction	0.73
Hypothermia	RTN4R	0.627155	DrugRouter prediction	0.52
Hypothermia	SHMT2	0.627155	DrugRouter prediction	0.52
Hypothermia	SYN2	0.627155	DrugRouter prediction	0.52
Hypothermia	YWHAE	0.627155	DrugRouter prediction	0.69
Rheumatoid Arthritis	BDNF	0.607967	DrugRouter prediction	0.71
Rheumatoid Arthritis	NTRK2	0.607967	DrugRouter prediction	0.71
Tardive Dyskinesia	COMT	0.591416	DrugRouter prediction	0.96
Tardive Dyskinesia	HTR2A	0.591416	DrugRouter prediction	0.7
Tardive Dyskinesia	NGFR	0.591416	DrugRouter prediction	0.91
Tardive Dyskinesia	ROCK2	0.591416	DrugRouter prediction	0.56
Tardive Dyskinesia	YWHAE	0.591416	DrugRouter prediction	0.66
Hypokinesia	HTR2A	0.58061	DrugRouter prediction	0.69
Corneal Lesion	NTRK1	0.579918	DrugRouter prediction	0.58
Leukocytosis	COMT	0.573394	DrugRouter prediction	0.65
Leukocytosis	NGFR	0.573394	DrugRouter prediction	0.57
Lymphadenopathy	HTR2A	0.562745	DrugRouter prediction	0.63
Extrapyramidal Disorder	COMT	0.55132	DrugRouter prediction	0.94
Extrapyramidal Disorder	SHMT1	0.55132	DrugRouter prediction	0.51
Extrapyramidal Disorder	YWHAE	0.55132	DrugRouter prediction	0.8
Akinesia	HTR1A	0.540115	DrugRouter prediction	0.83
Glaucoma	FKBP5	0.539079	DrugRouter prediction	0.9
Glaucoma	HTR2A	0.539079	DrugRouter prediction	0.54
Glaucoma	IL4I1	0.539079	DrugRouter prediction	0.74
Glaucoma	TH	0.539079	DrugRouter prediction	0.86
Glaucoma	TPH2	0.539079	DrugRouter prediction	0.9
Hypercholesterolaemia	HTR2A	0.518725	DrugRouter prediction	0.68
Akathisia	ADRA2A	0.509719	DrugRouter prediction	0.56
Akathisia	HTR2A	0.509719	DrugRouter prediction	0.73
Akathisia	HTR2C	0.509719	DrugRouter prediction	0.56
Dyskinesia	COMT	0.509289	DrugRouter prediction	0.92
Dyskinesia	DRD3	0.509289	DrugRouter prediction	0.78
Dyskinesia	FKBP5	0.509289	DrugRouter prediction	0.69
Dyskinesia	GNAI1	0.509289	DrugRouter prediction	0.67
Dyskinesia	HTR2A	0.509289	DrugRouter prediction	1
Dyskinesia	TPH2	0.509289	DrugRouter prediction	0.69
Dyskinesia	YWHAE	0.509289	DrugRouter prediction	0.79
Dyskinesia	YWHAZ	0.509289	DrugRouter prediction	0.61
Dysarthria	HTR2A	0.497988	DrugRouter prediction	0.81
Delirium	HTR2A	0.488665	DrugRouter prediction	0.72
Torticollis	BDNF	0.471305	DrugRouter prediction	0.6
Torticollis	COMT	0.471305	DrugRouter prediction	0.73
Torticollis	NGFR	0.471305	DrugRouter prediction	0.55
Torticollis	NTRK2	0.471305	DrugRouter prediction	0.6
Febrile Neutropenia	MSH2	0.429626	DrugRouter prediction	0.56
Febrile Neutropenia	PMS2	0.429626	DrugRouter prediction	0.56
Myoclonus	HTR2A	0.42411	DrugRouter prediction	0.92
Hyponatraemia	HTR2A	0.42089	DrugRouter prediction	0.82
Withdrawal Syndrome	HTR2A	0.418257	DrugRouter prediction	0.73
Urinary Retention	HTR2A	0.411525	DrugRouter prediction	0.85
Goitre	BDNF	0.401569	DrugRouter prediction	0.69
Goitre	NTRK2	0.401569	DrugRouter prediction	0.69
Mania	BDNF	0.399633	DrugRouter prediction	0.71
Mania	COMT	0.399633	DrugRouter prediction	0.51
Mania	FKBP5	0.399633	DrugRouter prediction	0.68
Mania	HTR2A	0.399633	DrugRouter prediction	0.67
Mania	IL4I1	0.399633	DrugRouter prediction	0.59
Mania	NTRK2	0.399633	DrugRouter prediction	0.71
Mania	TH	0.399633	DrugRouter prediction	0.66
Paranoia	BDNF	0.398678	DrugRouter prediction	0.71
Paranoia	FKBP5	0.398678	DrugRouter prediction	0.78
Paranoia	HTR2A	0.398678	DrugRouter prediction	0.67
Paranoia	NTRK2	0.398678	DrugRouter prediction	0.71
Paranoia	TH	0.398678	DrugRouter prediction	0.72
Paranoia	TPH2	0.398678	DrugRouter prediction	0.78
Incontinence	HTR2A	0.398234	DrugRouter prediction	0.66
Urinary Incontinence	FKBP5	0.397183	DrugRouter prediction	0.59
Urinary Incontinence	HTR2A	0.397183	DrugRouter prediction	0.75
Urinary Incontinence	HTR2A	0.397183	DrugRouter prediction	0.52
Urinary Incontinence	TPH2	0.397183	DrugRouter prediction	0.59
Coordination Abnormal	FKBP5	0.395873	DrugRouter prediction	0.57
Coordination Abnormal	HTR2A	0.395873	DrugRouter prediction	0.8
Coordination Abnormal	TPH2	0.395873	DrugRouter prediction	0.57
Amenorrhoea	HTR2A	0.367703	DrugRouter prediction	0.61
Delusion	FKBP5	0.355364	DrugRouter prediction	0.77
Delusion	HTR2A	0.355364	DrugRouter prediction	0.84
Delusion	TPH2	0.355364	DrugRouter prediction	0.77
Stupor	BDNF	0.351022	DrugRouter prediction	0.66
Stupor	NTRK2	0.351022	DrugRouter prediction	0.66
Stupor	TH	0.351022	DrugRouter prediction	0.52
Stupor	TPH2	0.351022	DrugRouter prediction	0.61
Gingivitis	FKBP5	0.31065	DrugRouter prediction	0.69
Gingivitis	TH	0.31065	DrugRouter prediction	0.59
Gait Disturbance	HTR2A	0.277365	DrugRouter prediction	0.83
Bruxism	FKBP5	0.265387	DrugRouter prediction	0.83
Bruxism	IL4I1	0.265387	DrugRouter prediction	0.68
Bruxism	STX1A	0.265387	DrugRouter prediction	0.61
Bruxism	TH	0.265387	DrugRouter prediction	0.81
Bruxism	TPH2	0.265387	DrugRouter prediction	0.83
Protrusion Tongue	CHI3L1	0.220677	DrugRouter prediction	0.53
Protrusion Tongue	DHFR	0.220677	DrugRouter prediction	0.59
Protrusion Tongue	DISC1	0.220677	DrugRouter prediction	0.74
Protrusion Tongue	DRD1	0.220677	DrugRouter prediction	0.59
Protrusion Tongue	LGR4	0.220677	DrugRouter prediction	0.74
Protrusion Tongue	MTHFR	0.220677	DrugRouter prediction	0.72
Protrusion Tongue	SHMT1	0.220677	DrugRouter prediction	0.81
Protrusion Tongue	SHMT2	0.220677	DrugRouter prediction	0.74
Protrusion Tongue	SYN2	0.220677	DrugRouter prediction	0.74
Muscle Twitching	HTR2A	0.182995	DrugRouter prediction	0.85
Apathy	TH	0.160366	DrugRouter prediction	0.55
Apathy	TPH2	0.160366	DrugRouter prediction	0.66
Libido Decreased	FKBP5	0.130024	DrugRouter prediction	0.81
Libido Decreased	TH	0.130024	DrugRouter prediction	0.7
Libido Decreased	TPH2	0.130024	DrugRouter prediction	0.81
Libido Increased	TH	0.0796661	DrugRouter prediction	0.53
1. Penar PL, Khoshyomn S, Bhushan A, Tritton TR. Inhibition of epidermal growth factor receptor-associated tyrosine kinase blocks glioblastoma invasion of the brain. Neurosurgery. 1997;40(1):141-151.
2. Ogiwara I, Miyamoto H, Morita N, et al. Nav1. 1 localizes to axons of parvalbumin-positive inhibitory interneurons: a circuit basis for epileptic seizures in mice carrying an Scn1a gene mutation. The Journal of neuroscience. 2007;27(22):5903-5914.
3. Ross EA, Tian J, Abboud H, et al. Oral paricalcitol for the treatment of secondary hyperparathyroidism in patients on hemodialysis or peritoneal dialysis. American journal of nephrology. 2007;28(1):97-106
4. Jurewicz A, Matysiak M, Tybor K, Kilianek L, Raine CS, Selmaj K. Tumour necrosis factor-induced death of adult human oligodendrocytes is mediated by apoptosis inducing factor. Brain. 2005;128(11):2675-2688
5. Zhao F, Li P, Chen SW, Louis CF, Fruen BR. Dantrolene inhibition of ryanodine receptor Ca2+ release channels molecular mechanism and isoform selectivity. Journal of Biological Chemistry. 2001;276(17):13810-13816
